# Supplementary material for: A genome-wide cross-trait analysis identifies genomic correlation, pleiotropic loci, and causal relationship between sex hormone-binding globulin and rheumatoid arthritis
Source: Hum Genomics. 2023 Aug 29;17:81. doi: 10.1186/s40246-023-00528-x (PMC10466838; doi:10.1186/s40246-023-00528-x)
Supplement: Supplementary file 1 — Additional file 1: Table S1. The characteristic of sex hormone-binding globulin adjusted for BMI associated index SNPs, their effect sizes with exposure and outcome, as well as their associations with potential confounders. Table S2. The characteristic of sex hormone-binding globulin adjusted for BMI associated index SNPs in men, their effect sizes with exposure and outcome, as well as their associations with potential confounders. Table S3. The characteristic of sex hormone-binding globulin adjusted for BMI associated index SNPs in women, their effect sizes with exposure and outcome, as well as their associations with potential confounders. Table S4. The characteristic of crude sex hormone-binding globulin associated index SNPs, their effect sizes with exposure and outcome, as well as their associations with potential confounders. Table S5. The characteristic of crude sex hormone binding globulin associated index SNPs in men, their effect sizes with exposure and outcome, as well as their associations with potential confounders. Table S6. The characteristic of crude sex hormone-binding globulin associated index SNPs in women, their effect sizes with exposure and outcome, as well as their associations with potential confounders. Table S7. Cross-trait meta-analysis between sex hormone-binding globulin adjusted for BMI and rheumatoid arthritis, excluding the MHC region (PCPASSOC < 5×10−8, PSHBGadjBMI < 1×10−5 and PRA < 1×10−5). Table S8. Cross-trait meta-analysis between crude sex hormone-binding globulin and rheumatoid arthritis, excluding the MHC region (PCPASSOC < 5×10−8, PSHBG < 1×10−5 and PRA < 1×10−5). Table S9. Functional annotation of SNPs shared between sex hormone-binding globulin adjusted for BMI and rheumatoid arthritis identified from the cross-trait meta-analysis, excluding the MHC region. Table S10. Functional annotation of SNPs shared between crude sex hormone-binding globulin and rheumatoid arthritis identified from the cross-trait meta-analysis, exclu [file 40246_2023_528_MOESM1_ESM.xlsx]

## Sheet: S1
Table S1. The characteristic of sex hormone-binding globulin adjusted for BMI associated index SNPs, their effect sizes with exposure and outcome, as well as their associations with potential confounders.
SNP	Chr	Position	Allele frequency	A1	A2	Exposure		Outcome		Confounder*
						beta	se	beta	se
rs7539725	1	10125407	0.137449	G	A	0.00651944	0.00121025	-0.0185	0.024	C-reactive protein levels
rs75077113	1	11214582	0.277405	C	A	0.00886429	0.000941147	0.005	0.0196	Heel bone mineral density, Heel bone mineral density, Heel bone mineral density
rs198358	1	11904076	0.24827	C	T	0.0066187	0.000964837	0.0371	0.0153	Hip circumference adjusted for BMI
rs36086195	1	16510894	0.580121	T	C	0.0113699	0.000842073	0.0167	0.0157	Low density lipoprotein cholesterol levels, Total cholesterol levels, Non-HDL cholesterol levels
rs114165349	1	27021913	0.976559	G	C	0.0812431	0.00276285	0.045	0.0592	Triglyceride levels, Triglyceride levels, Triglyceride levels, Triglyceride levels, Low density lipoprotein cholesterol levels, Low density lipoprotein cholesterol levels, Low density lipoprotein cholesterol levels, Total cholesterol levels, Total cholesterol levels, Total cholesterol levels, HDL cholesterol levels, HDL cholesterol levels, Triglycerides, Non-HDL cholesterol levels, Non-HDL choles…
rs111642750	1	29320013	0.050683	A	G	0.0111051	0.00189203	-0.0021	0.0435
rs947643	1	31461438	0.751519	G	A	0.00488304	0.000961373	0.0269	0.0179
rs1969213	1	42238531	0.528164	A	G	0.00511254	0.00083509	0.007	0.0146
rs2782640	1	44009033	0.622178	T	C	0.00496639	0.000859342	0.0201	0.0147
rs1883783	1	54890956	0.429706	T	G	0.00632738	0.000840127	0.0028	0.016	Triglyceride levels, Triglyceride levels
rs35067979	1	61925076	0.928864	C	T	0.014596	0.0016927	0.0227	0.0362
rs469864	1	91542517	0.790556	T	C	0.00854315	0.00102539	0.0212	0.0197	C-reactive protein
rs12385720	1	93539383	0.371007	G	A	0.00698484	0.000866394	0.0538	0.0142
rs1730859	1	107617707	0.34322	G	A	0.025506	0.000881996	-0.0405	0.0145	Low density lipoprotein cholesterol levels, Low density lipoprotein cholesterol levels, Body mass index, LDL cholesterol, Body mass index (MTAG)
rs140584594	1	110232983	0.269644	A	G	0.0134528	0.000931449	0.003	0.0724	HDL cholesterol levels, HDL cholesterol levels, Bioavailable testosterone levels, Bioavailable testosterone levels, HDL cholesterol, LDL cholesterol levels
rs41264630	1	149885800	0.080157	A	G	0.0132929	0.00152933	-0.0104	0.0307
rs267733	1	150958836	0.838823	A	G	0.0122992	0.00112924	-0.0296	0.0214	Low density lipoprotein cholesterol levels, Low density lipoprotein cholesterol levels, Low density lipoprotein cholesterol levels, Total cholesterol levels, Non-HDL cholesterol levels, Non-HDL cholesterol levels, LDL cholesterol levels, LDL cholesterol
rs72694845	1	151909812	0.969659	A	C	0.0169063	0.00246906	0.007	0.0667
rs9427104	1	154589232	0.478751	T	C	0.0122622	0.000831549	-0.021	0.0151
rs10797877	1	171075556	0.528619	C	T	0.00646556	0.000832997	0.0085	0.0134
rs12138803	1	172348823	0.730211	C	T	0.00605624	0.000937423	-0.0364	0.0176	Waist-to-hip ratio adjusted for BMI, Waist-to-hip ratio adjusted for BMI, Waist-to-hip ratio adjusted for BMI, Waist-hip ratio, Waist-hip ratio, Waist circumference adjusted for body mass index, Hip circumference adjusted for BMI, Waist-hip index, Hip index, A body shape index
rs2274432	1	184020945	0.65288	G	A	0.00541988	0.000872817	-0.0064	0.0135	Waist circumference adjusted for body mass index, Waist circumference adjusted for body mass index, Waist circumference adjusted for body mass index, Waist circumference adjusted for BMI (adjusted for smoking behaviour), Waist circumference adjusted for BMI (adjusted for smoking behaviour), Waist circumference adjusted for BMI (adjusted for smoking behaviour), Waist circumference adjusted for BMI…
rs78444298	1	184672098	0.980377	G	A	0.0246691	0.00301859	0.0973	0.0701	Waist circumference adjusted for body mass index, Glucose levels, Body size at age 10
rs4639796	1	197126649	0.84011	G	A	0.0124336	0.00113343	-0.0096	0.022	Systolic blood pressure, Pulse pressure
rs17583875	1	197924770	0.021072	A	G	0.026713	0.00288759	0.0573	0.0466
rs7540115	1	200265618	0.818942	C	A	0.00687906	0.00108003	-0.0334	0.0203
rs2802770	1	203518456	0.537347	A	T	0.00660363	0.000838777	-0.0073	0.0231
rs2369633	1	205181062	0.0918001	T	C	0.0108254	0.00143878	-0.0305	0.0273	Waist-to-hip ratio adjusted for BMI, Waist-to-hip ratio adjusted for BMI, Waist-hip index, Subcortical volume (MOSTest)
rs1418652	1	205646458	0.386136	C	T	0.00593493	0.000853413	0.0034	0.0149
rs78087596	1	205739382	0.0535060000000001	A	G	0.0125672	0.00186712	0.0022	0.0359
rs2456827	1	212942595	0.785979	T	C	0.00536479	0.00101535	-0.0186	0.0192
rs1223791	1	214321081	0.163197	G	A	0.0152989	0.00112562	-0.0129	0.0213
rs7539006	1	214398058	0.255023	A	C	0.00632967	0.000953919	0.0168	0.0164
rs3001032	1	219727779	0.319731	C	T	0.0111685	0.000891087	-0.0051	0.0164	Adiponectin levels
rs1389742	1	220967683	0.574249	G	A	0.00835388	0.000838873	0.0039	0.016	Low density lipoprotein cholesterol levels, High density lipoprotein cholesterol levels, Total cholesterol levels
rs2247213	1	221055463	0.670449	G	A	0.01231	0.000884341	0.0294	0.0135
rs2234922	1	226026406	0.800096	A	G	0.00777401	0.00103936	0.0006	0.0196
rs1870927	1	226426337	0.620914	A	T	0.00719484	0.000859152	0.0116	0.0154
rs3768420	1	227173537	0.785571	C	T	0.00601737	0.00101514	0.0081	0.0194
rs3887753	1	227695517	0.177252	C	T	0.00699954	0.00111143	0.033	0.0218
rs13402475	2	3639909	0.184757	C	G	0.0057279	0.00109264	-0.0107	0.0179	Triglyceride levels, HDL cholesterol
rs4668732	2	11716919	0.636697	T	A	0.00573695	0.000873965	-0.004	0.017
rs11096542	2	18707873	0.406615	G	A	0.00526056	0.000847899	0.0056	0.0162	Type 2 diabetes
rs35633876	2	20363074	0.515573	G	T	0.0079177	0.000835367	0.0004	0.0133	Total cholesterol levels, HDL cholesterol levels
rs72810089	2	25543635	0.968911	A	C	0.0142819	0.00243133	0.1058	0.0414
rs62130499	2	27184873	0.087846	A	C	0.0103483	0.00148968	0.0539	0.0303
rs4665972	2	27598097	0.606698	C	T	0.0368708	0.000855581	0.0237	0.0154	Triglyceride levels, Triglyceride levels, Triglyceride levels, Triglyceride levels, Triglyceride levels, Triglyceride levels, Triglyceride levels, Triglyceride levels, Triglyceride levels, Low density lipoprotein cholesterol levels, Total cholesterol levels, Triglycerides, Appendicular lean mass, Triglyceride levels x alcohol consumption (drinkers vs non-drinkers) interaction (2df), Triglyceride …
rs10210970	2	28646847	0.870513	C	T	0.00928491	0.00123763	-0.0108	0.0204	Triglyceride levels, Triglyceride levels (MTAG), Low-density lipoprotein levels (MTAG)
rs72798731	2	32515337	0.034444	T	C	0.0144295	0.00234148	0.0141	0.0466
rs56219475	2	39241107	0.00921499999999997	A	G	0.026316	0.00461314	-0.0193	0.1015
rs6736913	2	42510018	0.0209458	A	G	0.032452	0.0028969	-0.0155	0.0687
rs11690748	2	48584575	0.62288	C	G	0.00621882	0.000858627	0.0155	0.0139	Drinks per week, Drinks per week
rs998230	2	55121930	0.608052	C	G	0.00473018	0.000852856	0.0184	0.0154
rs17008851	2	61606097	0.132835	G	A	0.00957649	0.00122668	-0.0468	0.0188
rs6546096	2	64906295	0.26245	A	G	0.0205091	0.000949405	-0.0056	0.0182
rs11902527	2	66210213	0.675589	A	G	0.00467628	0.000890173	0.0057	0.0144
rs12624244	2	70417138	0.935583	A	G	0.0197992	0.00169646	-0.0083	0.0315
rs2670747	2	71525784	0.127318	G	A	0.00740862	0.00124675	-0.0195	0.0233
rs11164095	2	97155208	0.279327	T	C	0.00565478	0.000930736	-0.0359	0.0173
rs3979376	2	113225155	0.475277	A	G	0.0044478	0.0008343	-0.0034	0.0143
rs10211038	2	114593805	0.189046	A	G	0.00660374	0.0010627	-0.0367	0.0198
rs11688682	2	121347612	0.270667	C	G	0.00744839	0.000968368	0.0509	0.0223	Triglyceride levels, Triglyceride levels, Type 2 diabetes, Type 2 diabetes, Type 2 diabetes, Type 2 diabetes, High density lipoprotein cholesterol levels, High density lipoprotein cholesterol levels, HDL cholesterol levels, Systolic blood pressure, Cardiovascular disease
rs2307394	2	148716428	0.302649	C	T	0.00582789	0.000906865	-0.002	0.0144	Diastolic blood pressure
rs13389219	2	165528876	0.393278	T	C	0.0159608	0.000850513	0.0345	0.0157	Triglyceride levels, Triglyceride levels, Triglyceride levels, Triglyceride levels, Triglyceride levels, Type 2 diabetes, Type 2 diabetes, Type 2 diabetes, Low density lipoprotein cholesterol levels, High density lipoprotein cholesterol levels, High density lipoprotein cholesterol levels, High density lipoprotein cholesterol levels, HDL cholesterol levels, Triglycerides, Waist-to-hip ratio adjust…
rs10187560	2	173925051	0.302903	T	C	0.00495786	0.0009054	0.0257	0.0166
rs2364717	2	178101235	0.539195	T	C	0.00603367	0.000839826	-0.0044	0.0154
rs10169561	2	180458771	0.464294	C	T	0.00475254	0.000836539	0.0037	0.0151
rs1047891	2	211540507	0.315535	A	C	0.00989238	0.000893791	-0.0056	0.0159	High density lipoprotein cholesterol levels, High density lipoprotein cholesterol levels, HDL cholesterol levels, HDL cholesterol levels, HDL cholesterol levels, HDL cholesterol levels, Systolic blood pressure, Systolic blood pressure, Systolic blood pressure, Systolic blood pressure, HDL cholesterol, HDL cholesterol, Appendicular lean mass, Appendicular lean mass, Appendicular lean mass, Appendi…
rs2014998	2	217681961	0.260454	A	G	0.00487105	0.000953329	-0.0328	0.0177	Metabolite levels
rs62182125	2	219274142	0.449221	G	A	0.00851087	0.000838652	0.0191	0.0134
rs78058190	2	219699999	0.949606	G	A	0.0213108	0.00214316	0.0734	0.1052	Triglyceride levels, Triglyceride levels, Triglyceride levels, Triglyceride levels, Low density lipoprotein cholesterol levels, Low density lipoprotein cholesterol levels, High density lipoprotein cholesterol levels, High density lipoprotein cholesterol levels, High density lipoprotein cholesterol levels, High density lipoprotein cholesterol levels, HDL cholesterol levels, HDL cholesterol levels,…
rs57467915	2	220081416	0.984986	G	A	0.0218329	0.00340965	0.0734	0.0749
rs4674669	2	223430985	0.138638	C	T	0.00654446	0.00120405	0.0269	0.0216
rs2943641	2	227093745	0.352774	T	C	0.0143553	0.000869134	0.01	0.0131	Type 2 diabetes, High density lipoprotein cholesterol levels, High density lipoprotein cholesterol levels, Triglycerides, Triglycerides, Adiponectin levels
rs11682084	2	231286503	0.714258	C	A	0.00631632	0.000921194	-0.0188	0.0157
rs62195072	2	234260879	0.324452	C	T	0.00756159	0.000889463	-0.0056	0.0137
rs28898590	2	234619422	0.933569	G	T	0.0114664	0.00167698	-0.0377	0.0264
rs62193162	2	242268436	0.639451	T	A	0.00498896	0.000865687	-0.0046	0.0154	C-reactive protein
rs1801282	3	12393125	0.120447	G	C	0.021621	0.00128193	-0.0762	0.0229	Triglyceride levels, Type 2 diabetes, Type 2 diabetes, Type 2 diabetes, Type 2 diabetes, Type 2 diabetes, Type 2 diabetes, Type 2 diabetes, Type 2 diabetes, Type 2 diabetes, Type 2 diabetes, Systolic blood pressure, Body mass index, Body mass index, Pulse pressure, Type ii diabetes, Fasting blood insulin (BMI interaction), Fasting blood insulin adjusted for BMI
rs6792725	3	24520283	0.692987	G	A	0.0148285	0.000933902	-0.0007	0.0178	Triglyceride levels, Triglyceride levels, Triglyceride levels, Triglyceride levels, Triglyceride levels, Low density lipoprotein cholesterol levels, Low density lipoprotein cholesterol levels, Total cholesterol levels, Total cholesterol levels, Triglycerides, Triglycerides, Triglycerides, C-reactive protein levels, C-reactive protein levels, C-reactive protein levels, Non-HDL cholesterol levels, …
rs784504	3	39195260	0.811469	C	G	0.00744633	0.00106891	0.0146	0.0181
rs12487736	3	47459679	0.423758	C	T	0.00866661	0.000845413	-0.0215	0.0147
rs59906301	3	49819665	0.67899	G	A	0.00902038	0.000899753	0.0219	0.0136
rs1965132	3	69147519	0.505178	C	A	0.00545868	0.000844336	0.0058	0.0159
rs2597305	3	70922562	0.45356	G	C	0.00522057	0.000845202	0.0193	0.0164
rs13082048	3	86964322	0.360708	A	G	0.00575917	0.000874639	0.0057	0.0164
rs958650	3	98736153	0.769586	G	A	0.0055406	0.00100719	0.022	0.0192
rs13315174	3	105406468	0.783772	G	A	0.00806694	0.00101713	0.0552	0.0192
rs6776396	3	124321704	0.246402	T	C	0.00519621	0.000971033	0.0465	0.0156
rs2953761	3	129745975	0.7756	A	G	0.00638413	0.00101237	-0.0103	0.0207
rs62292950	3	132197995	0.867505	T	G	0.00629655	0.00123406	0.0088	0.0204
rs687339	3	135932359	0.227746	C	T	0.0273541	0.000997176	-0.003	0.018	Triglyceride levels, High density lipoprotein cholesterol levels, C-reactive protein levels, C-reactive protein levels, C-reactive protein levels, Non-HDL cholesterol levels, Non-HDL cholesterol levels, Bioavailable testosterone levels, C-reactive protein, Body mass index (MTAG)
rs6777420	3	142002869	0.131253	T	C	0.00668917	0.00124185	0.0146	0.0244	Smoking initiation, Alcohol consumption (drinks per week) (MTAG), Smoking initiation (ever regular vs never regular) (MTAG)
rs9834503	3	149994882	0.539353	A	C	0.0058696	0.000877913	-0.0141	0.0167
rs62271373	3	150066540	0.940034	T	A	0.0178848	0.00179319	0.0187	0.036	Triglyceride levels, Triglyceride levels, Triglyceride levels, Type 2 diabetes, Type 2 diabetes, Type 2 diabetes, High density lipoprotein cholesterol levels, High density lipoprotein cholesterol levels, High density lipoprotein cholesterol levels, HDL cholesterol levels, Triglycerides, Waist-to-hip ratio adjusted for BMI, Waist-to-hip ratio adjusted for BMI, Waist-to-hip ratio adjusted for BMI, …
rs55735727	3	169488148	0.269447	T	A	0.00673382	0.000954106	0.0493	0.0148
rs10936702	3	171548897	0.394231	A	G	0.00519943	0.000860018	-0.0106	0.0157
rs79287178	3	172294500	0.968606	G	A	0.0368717	0.0025168	-0.0567	0.0538	Triglyceride levels, Triglyceride levels, Triglyceride levels, Triglycerides, Triglyceride levels (MTAG), Low-density lipoprotein levels (MTAG)
rs234043	3	172313367	0.282243	T	C	0.00927609	0.000928677	-0.0114	0.0175
rs2293606	3	184106493	0.056069	G	T	0.0108059	0.00181643	0.0096	0.0369
rs57158761	3	185371172	0.563686	A	G	0.00861913	0.000843687	-0.0118	0.0163
rs7430950	3	196233136	0.747209	A	C	0.00597654	0.000962787	-0.0213	0.0187
rs11725653	4	963397	0.893645	C	T	0.010581	0.00135603	-0.0059	0.0202
rs13108218	4	3443931	0.382812	A	G	0.0235093	0.000866221	0.0051	0.0176	Triglyceride levels, Triglyceride levels, Triglyceride levels, Triglyceride levels, Triglyceride levels, Triglyceride levels, Triglyceride levels, Triglyceride levels, Low density lipoprotein cholesterol levels, Low density lipoprotein cholesterol levels, Low density lipoprotein cholesterol levels, Low density lipoprotein cholesterol levels, Total cholesterol levels, Total cholesterol levels, Tot…
rs4450871	4	4990298	0.442029	G	A	0.00634132	0.000839651	-0.0348	0.0203	Triglyceride levels, Triglyceride levels, Triglyceride levels, High density lipoprotein cholesterol levels, High density lipoprotein cholesterol levels, High density lipoprotein cholesterol levels, Triglycerides, Triglycerides, Waist-to-hip ratio adjusted for BMI, Waist-to-hip ratio adjusted for BMI, Heel bone mineral density, Heel bone mineral density, Waist-hip ratio, Waist-hip ratio, Waist cir…
rs2724475	4	17946432	0.261619	T	C	0.00727298	0.000950363	0.0059	0.0161
rs2970877	4	23887454	0.296768	G	T	0.00853285	0.000915841	-0.0121	0.0174
rs28473232	4	37406477	0.231998	G	A	0.00550183	0.000994053	0.0095	0.0195
rs2381145	4	38452427	0.798718	C	T	0.00594	0.00105296	0.0024	0.0201
rs6531735	4	39686332	0.492544	G	A	0.00454756	0.00083542	0.0294	0.0152
rs7696472	4	69538180	0.475076	A	G	0.0130025	0.000836596	0.0529	0.023
rs1881668	4	70725456	0.269216	G	C	0.00540359	0.00094196	-0.0208	0.0165
rs28507491	4	77197651	0.37667	A	G	0.0125797	0.000861262	0.0105	0.013
rs116243488	4	83245180	0.085161	T	G	0.00846261	0.00157315	0.0939	0.0438
rs72663907	4	87185271	0.877942	T	G	0.00934535	0.00132318	0.006	0.0291
rs13150068	4	88203828	0.563263	A	G	0.0182465	0.000842991	0.0241	0.0135
rs7678138	4	120106766	0.874484	G	A	0.0105258	0.00126115	-0.0048	0.0237	Total cholesterol levels
rs1433210	4	124766956	0.246165	C	A	0.00803696	0.000969795	-0.0204	0.0166
rs62334584	4	129031788	0.620688	T	C	0.00727347	0.000864844	-0.0152	0.016
rs28925904	4	144359490	0.97499	C	T	0.0211688	0.00267361	-0.0698	0.0648
rs75686861	4	145621328	0.907913	G	A	0.00821613	0.00145334	-0.0125	0.0336	Type 2 diabetes
rs10027275	4	148981496	0.258619	G	C	0.0114221	0.000960787	-0.0079	0.0177	C-reactive protein levels
rs28367132	4	149639865	0.203266	A	G	0.00664445	0.00103715	-0.0326	0.0188
rs72729610	4	154190965	0.832892	A	G	0.00991354	0.00111942	0.0318	0.0225	LDL cholesterol levels, LDL cholesterol levels
rs28730491	4	157681274	0.318848	C	G	0.00874802	0.000897607	0.0097	0.0162	Abdominal adipose tissue volumes to gluteofemoral adipose tissue volumes ratio
rs78890745	4	159834474	0.108832	A	G	0.0170398	0.00134787	-0.0098	0.0305
rs11729169	4	171019391	0.107142	T	C	0.010678	0.0013509	0.0215	0.0259
rs11721999	4	185377222	0.165206	G	C	0.00677111	0.00113872	0.0179	0.0202
rs72709458	5	1283755	0.793185	C	T	0.00572171	0.00104579	0.0674	0.0187
rs4266430	5	38749736	0.487705	T	C	0.00493986	0.000837846	0.005	0.0153
rs6881929	5	42590480	0.76743	T	G	0.00508543	0.00101124	-0.0207	0.0182
rs7735249	5	53310139	0.887003	C	G	0.0185896	0.00132982	0.0363	0.0203	Triglyceride levels, Low density lipoprotein cholesterol levels, Triglycerides
rs40270	5	55804552	0.227273	A	C	0.0161631	0.000998064	0.0335	0.0184	Bioavailable testosterone levels, Appendicular lean mass, Triglyceride levels (MTAG), High-density lipoprotein levels (MTAG)
rs79354983	5	56221537	0.905283	A	G	0.0121305	0.00142908	0.0504	0.0258
rs72753349	5	57392079	0.0413289999999999	T	C	0.0113378	0.0021097	-0.0499	0.0392
rs4976033	5	67714246	0.598889	A	G	0.00722948	0.000865074	0.0053	0.0166	Triglyceride levels, Triglyceride levels, Triglyceride levels, Triglyceride levels, Triglyceride levels, Triglyceride levels, Triglyceride levels, Type 2 diabetes, Type 2 diabetes, High density lipoprotein cholesterol levels, High density lipoprotein cholesterol levels, High density lipoprotein cholesterol levels, HDL cholesterol levels, Triglycerides, Triglycerides, Triglyceride levels (MTAG), B…
rs34651	5	72144005	0.9186455	T	C	0.0115031	0.00154023	-0.0137	0.0319
rs335629	5	76729521	0.48545	A	G	0.00420897	0.000839376	0.0158	0.0154
rs58729412	5	90169070	0.281489	C	T	0.00680865	0.000936117	0.0244	0.0159
rs13165542	5	122769296	0.823599	T	C	0.00757355	0.00110489	-0.0167	0.0205
rs6860245	5	127367998	0.247561	C	G	0.0110404	0.000972927	0.0169	0.0177	HDL cholesterol, Appendicular lean mass
rs2057655	5	131807624	0.186175	A	G	0.00983625	0.00107789	-0.0145	0.0162	Low density lipoprotein cholesterol levels, Non-HDL cholesterol levels
rs329120	5	133861756	0.581095	C	T	0.00907848	0.00084959	0.0417	0.013	Body mass index, Body mass index, Smoking initiation
rs11743810	5	137802404	0.559615	T	C	0.00655199	0.000843989	0.0052	0.0128
rs72802806	5	142798588	0.769853	G	A	0.00565119	0.00101932	0.0037	0.0205
rs17051932	5	156736611	0.055285	A	G	0.0112112	0.00183191	0.0482	0.0292
rs2431752	5	162882702	0.106674	A	G	0.0101692	0.00135767	-0.0589	0.0241
rs75049939	5	173334219	0.695088	T	G	0.00715618	0.000909836	-0.023	0.0137
rs1128287	5	176728458	0.777376	T	G	0.0053864	0.00100583	0.0136	0.0173
rs9379084	6	7231843	0.884415	G	A	0.0138383	0.00135024	0.0055	0.0265	Type 2 diabetes, Type 2 diabetes, Type 2 diabetes, Type 2 diabetes, Type 2 diabetes, Type 2 diabetes, Type 2 diabetes, Type 2 diabetes, Type 2 diabetes, Type 2 diabetes, Type 2 diabetes, Type 2 diabetes, Bioavailable testosterone levels, Heel bone mineral density, Heel bone mineral density, Heel bone mineral density, Heel bone mineral density, Heel bone mineral density, Heel bone mineral density,…
rs2299055	6	15398331	0.117957	A	G	0.0074681	0.00130391	0.0247	0.0236
rs10946313	6	19381386	0.63036	T	C	0.00542624	0.000867712	0.0267	0.0162
rs4052755	6	19914496	0.292201	T	C	0.00597476	0.000925585	0.0187	0.017
rs1408270	6	25873184	0.268144	G	A	0.00745843	0.000945297	-0.019	0.0145
rs9461976	6	34237199	0.970181	G	A	0.0168728	0.0028028	0.0404	0.0621	HDL cholesterol levels
rs4135240	6	36647680	0.330069	C	T	0.00653342	0.00089674	-0.0403	0.0151	Heart failure
rs28360642	6	41667506	0.839983	A	C	0.0163796	0.00115099	-0.0131	0.0231
rs1570360	6	43737830	0.328551	A	G	0.00560092	0.000891834	0.0005	0.016
rs998584	6	43757896	0.518211	C	A	0.00942815	0.000840363	0.0412	0.0142	Triglyceride levels, Triglyceride levels, Triglyceride levels, Triglyceride levels, Triglyceride levels, Triglyceride levels, Triglyceride levels, Triglyceride levels, Triglyceride levels, Triglyceride levels, Low density lipoprotein cholesterol levels, Low density lipoprotein cholesterol levels, High density lipoprotein cholesterol levels, High density lipoprotein cholesterol levels, High densit…
rs62407923	6	52391951	0.172473	T	C	0.00650987	0.0011095	0.0696	0.0183
rs12662365	6	80905389	0.321273	A	T	0.00542453	0.000899969	0.0133	0.0164	Waist-to-hip ratio adjusted for BMI, Waist circumference adjusted for body mass index, Waist-hip index
rs4472353	6	96078826	0.841551	C	T	0.00665541	0.00114767	0.0078	0.0213
rs17185536	6	100620931	0.244402	T	C	0.00684451	0.000978949	-0.015	0.0197	Low density lipoprotein cholesterol levels, Total cholesterol levels, Waist-to-hip ratio adjusted for BMI, Hip circumference adjusted for BMI, Hip index, LDL cholesterol, Waist-to-hip ratio adjusted for BMI x sex interaction
rs11153046	6	107441753	0.322707	A	G	0.00511232	0.000897009	-0.0008	0.0192
rs9480889	6	109189021	0.21697	C	G	0.00556501	0.00101661	0.0411	0.0188	Triglyceride levels, Triglyceride levels, Triglyceride levels, Triglyceride levels, Waist-to-hip ratio adjusted for BMI, Waist-hip index
rs150115323	6	117506408	0.37167	G	C	0.00527307	0.000867633	-0.0108	0.0162
rs6916491	6	119247734	0.706755	T	C	0.00500062	0.00092191	0.0283	0.0168
rs58321169	6	126868567	0.733256	C	T	0.00990083	0.000949788	0.0348	0.015	Hip index
rs12661232	6	130379160	0.312206	T	C	0.0108082	0.000904479	-0.0205	0.0166
rs2908522	6	139835399	0.58455	G	C	0.00551459	0.000852977	0.0079	0.0138	Triglyceride levels, Triglyceride levels, HDL cholesterol levels, HDL cholesterol levels, Triglyceride levels x alcohol consumption (drinkers vs non-drinkers) interaction (2df), Triglyceride levels x alcohol consumption (drinkers vs non-drinkers) interaction (2df), Triglyceride levels x alcohol consumption (regular vs non-regular drinkers) interaction (2df), Triglyceride levels x alcohol consumpt…
rs11155787	6	151686905	0.360166	C	T	0.00554468	0.000872139	-0.002	0.0161
rs668871	6	160769811	0.469226	T	C	0.0176137	0.00084042	-0.0042	0.0141	Waist-to-hip ratio adjusted for BMI, Waist-hip ratio, Waist-hip ratio, Appendicular lean mass, Weight
rs6919154	6	163743975	0.591488	A	G	0.00569159	0.000877409	-0.0231	0.0173
rs4709746	6	164133001	0.134126	T	C	0.00992161	0.00123753	0.0149	0.0238	Triglyceride levels, Triglyceride levels, Type 2 diabetes, Type 2 diabetes, Type 2 diabetes, Type 2 diabetes, Type 2 diabetes, Type 2 diabetes, Waist-to-hip ratio adjusted for BMI, Heel bone mineral density, Hip circumference adjusted for BMI, Diastolic blood pressure
rs71538127	7	1010801	0.877215	C	G	0.00884176	0.00127602	-0.0098	0.0281	Triglyceride levels
rs62442919	7	1978384	0.382214	A	G	0.00808645	0.000872595	0.0165	0.0143
rs2462661	7	6702311	0.575275	G	T	0.0070844	0.00084969	0.0187	0.0154
rs38197	7	15909008	0.734418	C	G	0.00719943	0.000950392	0.0002	0.0183
rs2723572	7	17888587	0.487724	T	C	0.00504647	0.00083673	0.0451	0.0128
rs10951130	7	26385826	0.854612	T	G	0.00761776	0.00118829	-0.0277	0.0211
rs10225221	7	35401635	0.298914	C	A	0.00492559	0.000914048	-0.006	0.0168
rs1799831	7	44199142	0.843649	C	T	0.00871769	0.00115278	0.0162	0.0221	Triglyceride levels
rs7794048	7	46275882	0.93696	G	A	0.0131746	0.00172727	-0.0301	0.0326
rs6975610	7	46642734	0.447712	G	A	0.00552459	0.000842742	-0.0192	0.0135
rs12536766	7	70158864	0.570413	T	G	0.00570564	0.000851469	0.011	0.0163
rs11770446	7	77358072	0.287557	G	A	0.00740196	0.000923459	0.0372	0.0172
rs1229492	7	81564122	0.267531	T	C	0.0108618	0.000951704	0.0067	0.0174
rs445	7	92408370	0.905396	C	T	0.0116821	0.00142785	0.0153	0.0264	Total cholesterol levels, HDL cholesterol levels
rs7015	7	97920623	0.814835	G	A	0.0339417	0.00107682	0.033	0.0215
rs1859690	7	99227172	0.066949	G	A	0.0130426	0.00167289	0.0718	0.0315
rs12667888	7	100474289	0.182809	C	T	0.0168174	0.00108082	0.0089	0.0179
rs149092986	7	111624089	0.976125	T	C	0.0163666	0.00284838	-0.0531	0.0698
rs42374	7	116444070	0.546785	T	C	0.00584547	0.000842364	-0.0111	0.0154
rs11556924	7	129663496	0.389294	T	C	0.00772855	0.000857832	0.01	0.0178	Systolic blood pressure, Systolic blood pressure, Systolic blood pressure, Systolic blood pressure, Coronary artery disease, Coronary artery disease, Coronary artery disease, Coronary artery disease, Coronary artery disease, Coronary artery disease, Coronary artery disease, Coronary artery disease, Coronary artery disease, Diastolic blood pressure, Diastolic blood pressure, Diastolic blood pressu…
rs34748838	7	130459242	0.490131	T	C	0.00808041	0.000837476	0.0244	0.0158
rs157935	7	130585553	0.303336	G	T	0.0115652	0.000912852	0.0042	0.0168
rs200087953	7	133575017	0.681804	A	G	0.00505715	0.00102419	0.0341	0.0192
rs1559535	7	135143971	0.403012	G	A	0.00695436	0.000855288	0.0252	0.0158
rs34372369	7	143092269	0.051697	A	G	0.0160977	0.00188981	0.0268	0.0395
rs4725944	7	150476673	0.38994	C	G	0.00809115	0.000858797	0.0086	0.0158
rs114949263	7	150498245	0.111276	C	T	0.0150821	0.00133402	-0.0005	0.0268
rs7808581	7	156194185	0.552986	C	T	0.00495663	0.000847731	-0.0241	0.0141
rs4240624	8	9184231	0.9083149	A	G	0.0221708	0.00145318	-0.0209	0.0233	HDL cholesterol levels, HDL cholesterol levels, HDL cholesterol levels, C-reactive protein levels, C-reactive protein levels, LDL cholesterol levels, Alcohol use disorder
rs7464506	8	12624425	0.66802	A	T	0.0066005	0.00089612	-0.0014	0.0172
rs113973451	8	21906789	0.822646	G	T	0.00695525	0.00110483	0.022	0.0234
rs2241261	8	22876739	0.475717	C	T	0.00649164	0.000845491	-0.0094	0.0159
rs9644032	8	23414822	0.367468	T	G	0.00715357	0.000868917	0.007	0.0157
rs4739515	8	37391203	0.040642	C	G	0.0123957	0.00213917	0.0706	0.0487	Type 2 diabetes
rs117318607	8	38947274	0.022416	G	A	0.0152873	0.00289817	-0.0482	0.0685
rs12543287	8	42334511	0.371444	C	G	0.0104175	0.000871967	-0.0068	0.0153
rs72656017	8	57152481	0.869682	A	G	0.00829679	0.00124852	0.0254	0.0188
rs10504255	8	59398461	0.662333	A	G	0.0112245	0.000887044	-0.0029	0.016	Bioavailable testosterone levels, VLDL cholesterol levels
rs72663955	8	71139330	0.866861	T	G	0.00726042	0.00123739	0.0043	0.0238
rs113605295	8	81374095	0.0638919999999999	T	C	0.0120505	0.00172302	-0.0248	0.0378
rs76767219	8	81426196	0.034554	A	C	0.0425796	0.002291	-0.0126	0.0464	Systolic blood pressure, Diastolic blood pressure
rs7828742	8	116960729	0.400685	A	G	0.00750701	0.000859722	0.0275	0.0162	HDL cholesterol levels, C-reactive protein
rs11774700	8	118220270	0.309291	C	T	0.00615518	0.000913303	0.0421	0.0156
rs4871015	8	128314516	0.581491	A	G	0.0044581	0.000856782	0.0224	0.0158
rs55831924	8	145031968	0.360743	T	C	0.00671396	0.000877211	-0.0304	0.0148	Total cholesterol levels, LDL cholesterol
rs2721195	8	145677011	0.473941	T	C	0.00965032	0.000841046	0.0393	0.0159
rs1567353	9	1033773	0.692353	C	G	0.00793932	0.000911745	-0.0024	0.017	Triglyceride levels, Triglyceride levels, Triglyceride levels, Type 2 diabetes, Type 2 diabetes, HDL cholesterol levels
rs10757112	9	2011588	0.602547	A	G	0.00512424	0.000855631	-0.0039	0.0169
rs10114763	9	4143749	0.423003	T	A	0.00855474	0.000849075	0.0013	0.0154
rs1330307	9	4305064	0.514403	A	C	0.00696648	0.000842033	0.0009	0.0128
rs10815276	9	5737692	0.456682	G	A	0.00614301	0.000846159	0.0391	0.0158
rs79793188	9	6449701	0.812184	C	T	0.00624212	0.00107383	-0.0221	0.0199
rs820504	9	6668278	0.864375	G	A	0.0121426	0.0012256	-0.0211	0.0219
rs2031316	9	13563624	0.080898	A	C	0.00960797	0.00154076	-0.0244	0.0286
rs73407797	9	14068852	0.897889	G	A	0.00812488	0.00139334	0.0286	0.0274
rs10811662	9	22134253	0.173453	A	G	0.00712583	0.00110676	0.0189	0.0172	Triglyceride levels, Type 2 diabetes, Type 2 diabetes, Fasting blood glucose, Type 1 diabetes
rs35234337	9	35661243	0.742351	C	T	0.00553933	0.00096104	0.0084	0.0163
rs10868080	9	86626769	0.255669	T	A	0.0226706	0.000960167	0.0024	0.0148	Triglyceride levels
rs143554698	9	95538573	0.859421	C	T	0.00820066	0.00120729	0.0001	0.0251	Hip circumference adjusted for BMI
rs1475543	9	100333671	0.827048	C	A	0.00586291	0.00110591	-0.0017	0.0195
rs11515536	9	101771183	0.130616	T	C	0.00676726	0.00124351	0.0225	0.0228
rs4743776	9	107727727	0.298796	G	A	0.00612504	0.000922671	0.0371	0.0169
rs62580766	9	113034490	0.181652	T	C	0.0109816	0.00108863	0.0111	0.0203
rs6477768	9	113168239	0.682231	A	G	0.00573825	0.00089803	0.01	0.0138
rs17372936	9	119066203	0.767669	T	C	0.00775694	0.000991121	-0.0221	0.02
rs4837794	9	123507855	0.33113	T	C	0.00786694	0.00089477	0.0321	0.014
rs700085	9	125870466	0.088019	T	C	0.00900539	0.00148449	0.0093	0.03
rs9697210	9	131468740	0.854176	G	A	0.0159893	0.00118978	0.0421	0.0373	Low density lipoprotein cholesterol levels
rs143378550	9	133069741	0.025375	A	C	0.0152841	0.00292682	0.0128	0.0549
rs8176693	9	136137657	0.938056	C	T	0.0131868	0.00173992	0.0101	0.0262
rs72766607	9	136895818	0.979535	T	G	0.0339196	0.00295238	-0.0287	0.074	C-reactive protein levels (MTAG)
rs11791747	9	137106879	0.306969	G	A	0.00669344	0.000915393	-0.0223	0.0171
rs35233014	9	137268177	0.25442	C	A	0.0137386	0.000968721	-0.0123	0.0191
rs11103377	9	139097135	0.538506	G	A	0.00981359	0.000845876	0.0127	0.0167
rs2279415	10	3792608	0.530573	G	A	0.0051493	0.000864814	0.0389	0.0157
rs79717793	10	5262267	0.845123	G	A	0.0207012	0.00115177	-0.0267	0.0213
rs3824655	10	13370779	0.589735	C	G	0.00589852	0.000846011	-0.0207	0.0156
rs3737178	10	31607215	0.951246	A	G	0.0102005	0.00193835	0.0626	0.037
rs899865	10	36473044	0.600172	T	C	0.00518571	0.000887029	0.0101	0.0162
rs72783094	10	49686734	0.90845	A	G	0.00827063	0.00146082	0.0049	0.0268
rs1530439	10	63645959	0.308931	T	G	0.00932499	0.000906262	0.054	0.0171
rs541030121	10	64871859	0.064961	A	G	0.0163499	0.00216311	-0.0012	0.02
rs537858427	10	65097399	0.09997	G	A	0.0100242	0.00167375	-0.0379	0.0758
rs10822163	10	65124098	0.472515	G	C	0.0533569	0.000834292	0.0039	0.0126	Triglyceride levels
rs1204083	10	69835197	0.34603	C	G	0.00722711	0.000878562	0.0447	0.0153
rs10998647	10	70977308	0.687362	G	T	0.00452963	0.000901093	0.0031	0.0161
rs7100001	10	74654754	0.048886	A	G	0.0106418	0.00193353	-0.0332	0.0391
rs2915025	10	77280923	0.9092437	G	C	0.00800719	0.00146047	-0.0098	0.0271
rs2579162	10	79541639	0.709234	C	T	0.00435639	0.000929079	0.0228	0.0187
rs1782652	10	81074125	0.619045	T	A	0.0124034	0.000868315	-0.0135	0.0144	Total cholesterol levels
rs11202594	10	89641222	0.842577	G	A	0.00560119	0.00114579	0.0287	0.0224
rs1772189	10	93629499	0.522612	T	A	0.0120264	0.000832622	-0.0385	0.014
rs2068888	10	94839642	0.450001	A	G	0.0111491	0.000836563	0.0169	0.0156	Triglyceride levels, Triglyceride levels, Triglyceride levels, Triglyceride levels, Triglyceride levels, Low density lipoprotein cholesterol levels, Low density lipoprotein cholesterol levels, Low density lipoprotein cholesterol levels, Low density lipoprotein cholesterol levels, Low density lipoprotein cholesterol levels, High density lipoprotein cholesterol levels, High density lipoprotein chol…
rs7080472	10	96012950	0.422942	T	G	0.00452092	0.000844556	0.0283	0.0155	Systolic blood pressure
rs11188601	10	97856899	0.364057	C	T	0.00815174	0.000865579	0.0176	0.0149
rs2862954	10	101912064	0.499589	C	T	0.00975534	0.000832101	0.0076	0.0151	Type 2 diabetes, High density lipoprotein cholesterol levels, HDL cholesterol levels, HDL cholesterol
rs67477288	10	103587858	0.941827	C	T	0.00976975	0.00177891	0.0169	0.0351
rs80235628	10	122859270	0.949903	G	A	0.0183904	0.00191356	-0.0841	0.0375	Hip circumference adjusted for BMI, Hip index
rs7893136	10	122926460	0.021088	T	C	0.0184224	0.00291345	0.0172	0.0575
rs4758639	11	305406	0.663576	A	G	0.00659693	0.000896704	-0.0234	0.0198
rs2412138	11	3090126	0.606325	T	C	0.00578492	0.000858472	-0.0177	0.0168
rs11601507	11	5701074	0.069165	A	C	0.0163726	0.00163089	0.0544	0.0323	Low density lipoprotein cholesterol levels, Low density lipoprotein cholesterol levels, Low density lipoprotein cholesterol levels, Low density lipoprotein cholesterol levels, Low density lipoprotein cholesterol levels, Low density lipoprotein cholesterol levels, Low density lipoprotein cholesterol levels, Total cholesterol levels, Total cholesterol levels, HDL cholesterol levels, Non-HDL cholest…
rs1037169	11	13361005	0.312911	T	C	0.0117228	0.000906735	0.0239	0.0164	Triglyceride levels
rs2074310	11	17421886	0.642513	C	T	0.00603772	0.000874784	0.0098	0.0136
rs62618693	11	32956492	0.045201	T	C	0.0158869	0.00201449	-0.0356	0.0455	Type 2 diabetes, Type 2 diabetes, C-reactive protein levels, C-reactive protein levels, C-reactive protein, C-reactive protein levels (MTAG), Vertex-wise sulcal depth, Smoking initiation (ever regular vs never regular) (MTAG), Smoking initiation (ever regular vs never regular)
rs4756190	11	35124040	0.580295	T	C	0.00413351	0.000849095	-0.0065	0.013
rs2292910	11	45903613	0.331548	A	C	0.00572771	0.000896205	0.0007	0.0169
rs143709973	11	59572669	0.954541	A	C	0.0121082	0.00203536	-0.0375	0.0344
rs174533	11	61549025	0.652448	G	A	0.0096524	0.000880248	0.0514	0.0134	Low density lipoprotein cholesterol levels, Total cholesterol levels, LDL cholesterol levels, LDL cholesterol levels
rs4645936	11	65485478	0.94743	G	A	0.0131498	0.00189038	-0.1203	0.0409
rs12797706	11	65561369	0.234609	A	G	0.0135305	0.000997188	-0.0259	0.0169
rs4988308	11	68106842	0.556939	G	A	0.00485036	0.000847929	0.0297	0.0153
rs72932177	11	69143157	0.956079	C	T	0.0169572	0.00207675	0.0754	0.0425	Waist circumference adjusted for body mass index
rs631695	11	69283303	0.416477	T	G	0.013996	0.000849521	-0.0155	0.0156
rs646993	11	69324923	0.328246	C	T	0.006575	0.000894294	-0.008	0.0164
rs75713100	11	77517973	0.911098	T	G	0.00832315	0.00147459	-0.0286	0.0294
rs12575636	11	95311260	0.8108	T	G	0.00961297	0.00107237	-0.0714	0.0167	High density lipoprotein cholesterol levels, Total cholesterol levels
rs73519353	11	95380754	0.00328700000000004	A	T	0.0612933	0.00788408	0.0625	0.0512
rs10895276	11	102083695	0.65837	C	T	0.00876384	0.000886943	0.0035	0.0144
rs78312641	11	118749318	0.128471	A	T	0.0078484	0.00126728	0.025	0.0206
rs55771168	11	119070949	0.271613	C	T	0.00689457	0.000943823	-0.0277	0.0178
rs7945067	11	119678445	0.738821	C	T	0.00569319	0.00095854	-0.0181	0.0172
rs2156804	11	122610326	0.512627	G	T	0.00480306	0.000841369	-0.0033	0.0157
rs2369280	12	508859	0.736634	T	G	0.00541923	0.000947881	0.0075	0.0201	Triglyceride levels, Pulse pressure
rs56196860	12	2908330	0.031486	A	C	0.0234832	0.00238797	0.0169	0.073	High density lipoprotein cholesterol levels, High density lipoprotein cholesterol levels, Waist-to-hip ratio adjusted for BMI, Waist-to-hip ratio adjusted for BMI, Waist-to-hip ratio adjusted for BMI, Bioavailable testosterone levels, Bioavailable testosterone levels, Bioavailable testosterone levels, Bioavailable testosterone levels, Heel bone mineral density, Heel bone mineral density, Waist-hi…
rs76895963	12	4384844	0.020916	G	T	0.0729231	0.00321418	0.1145	0.0802	Triglyceride levels, Triglyceride levels, Triglyceride levels, Triglyceride levels, Triglyceride levels, Triglyceride levels, Type 2 diabetes, Type 2 diabetes, Type 2 diabetes, Type 2 diabetes, Type 2 diabetes, Type 2 diabetes, Type 2 diabetes, Type 2 diabetes, Low density lipoprotein cholesterol levels, Low density lipoprotein cholesterol levels, Low density lipoprotein cholesterol levels, Low d…
rs17887160	12	6877721	0.719868	C	T	0.00649339	0.000942429	0.0012	0.0189
rs3782735	12	6885076	0.600147	A	G	0.00844855	0.000872568	0.0042	0.0163
rs11045171	12	20470199	0.197655	G	A	0.00814204	0.00105405	0.0531	0.0193	Triglyceride levels, Triglyceride levels, HDL cholesterol levels, HDL cholesterol, Triglyceride levels (MTAG), High-density lipoprotein levels (MTAG)
rs57743625	12	21367633	0.840356	G	A	0.0300891	0.00114066	0.0052	0.0173
rs2900528	12	24150441	0.41714	C	G	0.00589584	0.000845602	-0.0137	0.0157
rs1391790	12	24203096	0.9641562	T	C	0.0254121	0.00224522	-0.0244	0.0385
rs75130744	12	25410741	0.928516	G	C	0.027428	0.00162381	0.0016	0.0335
rs2129869	12	26457650	0.779641	A	T	0.00687995	0.00100855	-0.0002	0.0169	Type 2 diabetes, Systolic blood pressure
rs34072608	12	46189284	0.800907	G	T	0.00710681	0.00104918	0.0369	0.0206	Total cholesterol levels
rs118080406	12	47249428	0.024546	G	A	0.0153065	0.00272835	0.0097	0.0602
rs56365029	12	49036347	0.978247	A	G	0.017341	0.0028852	-0.0607	0.0481
rs864899	12	51221127	0.415437	A	G	0.012	0.000853496	0.0078	0.0155	Subcortical volume (MOSTest)
rs12818938	12	53783182	0.832422	T	G	0.00857123	0.00113226	-0.0027	0.0207	Smoking initiation
rs73139029	12	62822406	0.858853	A	T	0.00689471	0.00120551	0.0047	0.0222
rs145775785	12	65902265	0.014842	T	C	0.0228582	0.00356356	0.0113	0.1233
rs2583939	12	66213521	0.867607	C	T	0.00782804	0.00123548	0.0042	0.0192
rs1042725	12	66358347	0.508157	C	T	0.0083042	0.000835158	0.0234	0.0126	Type 2 diabetes, Systolic blood pressure, Appendicular lean mass
rs11176664	12	67661519	0.495153	A	G	0.00458345	0.000843227	-0.0049	0.0169
rs2601007	12	69979115	0.65392	G	C	0.00524054	0.000877697	-0.0042	0.0163
rs374335	12	77457439	0.681214	A	G	0.00610739	0.000897874	0.0153	0.0168
rs11107124	12	93988283	0.710941	G	C	0.00592994	0.000926232	0.0499	0.0175
rs11108061	12	95857620	0.427069	T	C	0.00507237	0.000845231	-0.0144	0.016	C-reactive protein levels (MTAG)
rs11111274	12	102838128	0.262903	G	A	0.00950591	0.000940771	0.0127	0.0172
rs112725417	12	112657361	0.973035	T	C	0.0166497	0.00263077	0.0064	0.0506
rs4767327	12	115929191	0.618056	T	A	0.00496744	0.000860622	-0.0224	0.0154
rs113257350	12	120381998	0.977749	C	T	0.0172861	0.00293506	-0.1344	0.0849
rs2393775	12	121424574	0.621911	A	G	0.0154313	0.000861147	0.0047	0.0131
rs73214164	12	121470978	0.802206	T	C	0.00989366	0.00105256	0.0005	0.0179
rs12311848	12	124486851	0.333837	G	A	0.0100424	0.000885755	-0.0089	0.0165
rs1725788	12	131608476	0.237731	G	A	0.00550669	0.000988565	-0.0183	0.0184
rs749170	13	22350875	0.335409	T	C	0.00509753	0.000897746	0.0088	0.0163
rs9533843	13	44980150	0.46559	A	G	0.00475747	0.000849203	0.0053	0.0127
rs41284816	13	50655989	0.019258	T	G	0.0305	0.00312399	0.0579	0.0566	Triglyceride levels, Triglyceride levels, Non-HDL cholesterol levels, Non-HDL cholesterol levels, Triglyceride levels (MTAG)
rs3116625	13	50945251	0.799721	C	T	0.00711036	0.00105353	0.0121	0.0175
rs11843816	13	91987065	0.965111	C	T	0.0133466	0.00231663	-0.0622	0.0376
rs750598	13	111028978	0.338155	A	G	0.00516877	0.000890564	0.0109	0.016
rs373373	13	111297952	0.9480808	A	C	0.011126	0.00190469	0.0073	0.037
rs116338429	13	114767040	0.171091	T	C	0.00759808	0.00117731	-0.0385	0.0263
rs112035922	13	115047464	0.768404	C	T	0.00832113	0.00100178	0.0085	0.0196
rs2064482	14	23709315	0.255045	T	C	0.012486	0.000963328	-0.033	0.0191
rs11621792	14	24871926	0.547031	C	T	0.0188283	0.00084787	-0.0323	0.0175	Low density lipoprotein cholesterol levels, Low density lipoprotein cholesterol levels, Low density lipoprotein cholesterol levels, Low density lipoprotein cholesterol levels, Low density lipoprotein cholesterol levels, Low density lipoprotein cholesterol levels, Total cholesterol levels, Total cholesterol levels, Total cholesterol levels, Total cholesterol levels, Total cholesterol levels, Total…
rs12435790	14	35154381	0.078132	G	A	0.0102458	0.00159119	-0.0159	0.0333	Waist-to-hip ratio adjusted for BMI, Waist-hip ratio
rs2239222	14	73011885	0.349476	G	A	0.0105435	0.000885659	0.0027	0.0172	C-reactive protein levels, C-reactive protein levels, C-reactive protein levels, C-reactive protein levels, C-reactive protein levels, C-reactive protein, C-reactive protein levels (MTAG)
rs13379043	14	74250126	0.278962	C	T	0.0100981	0.000953593	-0.0378	0.0184	Low density lipoprotein cholesterol levels, Low density lipoprotein cholesterol levels, Low density lipoprotein cholesterol levels, Low density lipoprotein cholesterol levels, Low density lipoprotein cholesterol levels, High density lipoprotein cholesterol levels, High density lipoprotein cholesterol levels, High density lipoprotein cholesterol levels, High density lipoprotein cholesterol levels,…
rs1005421	14	89886940	0.583995	C	T	0.00741857	0.000857517	-0.003	0.0175
rs28929474	14	94844947	0.019996	T	C	0.0964206	0.00299834	-0.0264	0.0481	Low density lipoprotein cholesterol levels, Low density lipoprotein cholesterol levels, C-reactive protein levels, C-reactive protein levels, C-reactive protein levels, Bioavailable testosterone levels, Heel bone mineral density, Systolic blood pressure, Systolic blood pressure, Appendicular lean mass, Appendicular lean mass, Appendicular lean mass, Hip circumference adjusted for BMI, Hip circumf…
rs17580	14	94847262	0.048223	A	T	0.0257707	0.00195942	0.0185	0.0373	Low density lipoprotein cholesterol levels, Low density lipoprotein cholesterol levels, Low density lipoprotein cholesterol levels, Low density lipoprotein cholesterol levels, Low density lipoprotein cholesterol levels, Low density lipoprotein cholesterol levels, Low density lipoprotein cholesterol levels, Total cholesterol levels, Total cholesterol levels, Total cholesterol levels, Total cholest…
rs3742366	14	104198351	0.346395	C	T	0.0077572	0.000883895	-0.021	0.015
rs750062	14	104581760	0.805959	G	A	0.00690833	0.00106828	0.0274	0.0218
rs2498786	14	105262368	0.383984	C	G	0.00984518	0.000864166	0.0065	0.0197	HDL cholesterol levels
rs56112295	14	105877057	0.226072	T	C	0.00620451	0.00105478	-0.1019	0.0388
rs28510484	15	31637569	0.829331	G	C	0.00811948	0.00111565	-0.005	0.0204	High density lipoprotein cholesterol levels, HDL cholesterol levels, HDL cholesterol
rs55800572	15	35285183	0.339401	G	C	0.0078291	0.000886722	0.005	0.0167
rs2454352	15	36047091	0.238563	C	T	0.00677537	0.000996283	0.0435	0.0182
rs275177	15	39449003	0.14945	C	T	0.00780499	0.00119877	0.0145	0.024
rs28790585	15	39668870	0.704911	C	T	0.00584817	0.000954538	0.006	0.0189
rs11637681	15	40387971	0.722942	A	G	0.00833271	0.000943213	0.0061	0.0194
rs139974673	15	44027885	0.974544	T	C	0.0656366	0.0026619	-0.0395	0.0493	Triglyceride levels, Triglyceride levels, Triglyceride levels, Triglyceride levels, Triglycerides, Non-HDL cholesterol levels, Non-HDL cholesterol levels, Triglyceride levels (MTAG), Low-density lipoprotein levels (MTAG), Familial combined hyperlipidemia defined by Consensus criteria, Familial combined hyperlipidemia defined by Dutch criteria, Metabolic syndrome, VLDL cholesterol levels, Total fa…
rs1008805	15	51549599	0.576296	A	G	0.00467901	0.000850591	-0.0133	0.0135
rs181598957	15	53327792	0.0179009999999999	A	G	0.0238642	0.00341862	0.1114	0.1177
rs79391862	15	53739426	0.98604	A	C	0.0824289	0.0036264	-0.0019	0.1135	Low density lipoprotein cholesterol levels, Low density lipoprotein cholesterol levels, Low density lipoprotein cholesterol levels, Total cholesterol levels, Total cholesterol levels, C-reactive protein levels, Non-HDL cholesterol levels, Non-HDL cholesterol levels, Low testosterone levels
rs4775191	15	59926946	0.338847	A	C	0.00662886	0.000888417	-0.0154	0.0173
rs339998	15	60947763	0.394223	T	C	0.00499607	0.000864876	0.0104	0.0163
rs3848125	15	61957236	0.576804	A	G	0.00538037	0.000849103	0.0058	0.0136
rs76428668	15	66839282	0.750268	T	G	0.0092838	0.00096735	0.0362	0.0184
rs8038465	15	73978337	0.424706	T	C	0.00511433	0.000846832	0.006	0.0158
rs112500920	15	82507605	0.930063	T	C	0.0116177	0.0016419	0.0495	0.0355	Blood pressure (pleiotropy model 1 DBP adjusted for estimated causal effects x SBP), Blood pressure (pleiotropy model 2 SBP adjusted for estimated causal effects x DBP)
rs9672839	15	93568884	0.395122	C	A	0.00519374	0.000858524	0.0262	0.0174
rs12898856	15	96227920	0.551374	C	T	0.0102122	0.000846443	0.006	0.0151
rs56332871	15	96714816	0.27215	A	C	0.0348607	0.000945115	-0.0168	0.0178	High density lipoprotein cholesterol levels, High density lipoprotein cholesterol levels, Bioavailable testosterone levels, Bioavailable testosterone levels
rs28469124	16	1842973	0.087265	C	G	0.010397	0.00148918	0.048	0.0302
rs28372698	16	3115111	0.405881	A	T	0.00470202	0.000870737	0.0098	0.02
rs3747587	16	4674954	0.814054	G	C	0.00984582	0.00108024	0.0572	0.0218
rs10500326	16	4918326	0.235317	T	G	0.00570239	0.000991215	0.0053	0.0166	Cardiovascular disease
rs720130	16	11132633	0.595407	G	T	0.00547433	0.000857163	0.0188	0.013
rs3743588	16	11836508	0.714871	G	A	0.00715167	0.000939049	0.0634	0.0184
rs12928099	16	15150505	0.295281	A	C	0.00985446	0.000922256	0.0093	0.0189	Triglyceride levels, Triglyceride levels, Triglyceride levels, High density lipoprotein cholesterol levels, HDL cholesterol levels, Triglycerides, Triglycerides, Triglyceride levels (MTAG), High-density lipoprotein levels (MTAG)
rs41278174	16	16259596	0.027241	A	G	0.0127377	0.00257848	-0.0483	0.0683
rs34050011	16	49868513	0.424289	A	C	0.00552096	0.000850499	-0.0206	0.0162	Waist-to-hip ratio adjusted for BMI, Waist-to-hip ratio adjusted for BMI, Waist-to-hip ratio adjusted for BMI, Waist-hip ratio, Waist-hip index
rs11643656	16	51463539	0.825445	G	A	0.00696728	0.00111848	-0.0062	0.0197
rs246192	16	58544295	0.479055	G	C	0.00665627	0.000843993	0.0188	0.0142
rs61733486	16	68390697	0.941907	C	T	0.0109627	0.00180339	0.0088	0.0307
rs77147683	16	71623594	0.233267	A	C	0.00528616	0.000995835	-0.0502	0.0181
rs4889016	16	79726206	0.433088	C	T	0.00629572	0.000850769	0.0014	0.016
rs28650012	16	80497341	0.271211	G	C	0.00545726	0.000942877	-0.0254	0.0171
rs2925979	16	81534790	0.699431	C	T	0.00692337	0.000916248	0.0131	0.017	Triglyceride levels, Triglyceride levels, Triglyceride levels, Triglyceride levels, Triglyceride levels, Triglyceride levels, Triglyceride levels, Triglyceride levels, Triglyceride levels, Triglyceride levels, Type 2 diabetes, Type 2 diabetes, Type 2 diabetes, Type 2 diabetes, Type 2 diabetes, Type 2 diabetes, Type 2 diabetes, Type 2 diabetes, Type 2 diabetes, Type 2 diabetes, Type 2 diabetes, Hi…
rs4782568	16	83980529	0.452356	G	C	0.0132831	0.00084908	0.0019	0.0182	Type 2 diabetes, Low density lipoprotein cholesterol levels, Low density lipoprotein cholesterol levels, C-reactive protein levels, LDL cholesterol levels, C-reactive protein
rs11641834	16	88070573	0.569335	C	T	0.0103728	0.000852413	-0.009	0.018
rs56292801	16	88535341	0.272655	A	G	0.00903596	0.000950817	-0.0226	0.0215
rs11078597	17	1618363	0.186181	C	T	0.0167165	0.00103451	0.0047	0.021	Triglyceride levels, Triglyceride levels, Triglyceride levels, Triglyceride levels, Triglycerides, C-reactive protein levels, C-reactive protein levels, Bioavailable testosterone levels, Bioavailable testosterone levels, C-reactive protein, C-reactive protein levels (MTAG)
rs9902384	17	5171746	0.753446	A	G	0.00556257	0.000938206	-0.0414	0.0164
rs858519	17	7531965	0.557294	C	T	0.0968957	0.00081319	-0.0009	0.0139	Type 2 diabetes, Type 2 diabetes, Waist-hip ratio
rs8066941	17	9588450	0.761664	T	G	0.0121549	0.000948391	-0.0063	0.0157
rs17669311	17	13837051	0.610605	G	A	0.00927769	0.000836618	0.0048	0.0162
rs12937088	17	16031029	0.507967	G	A	0.00631421	0.000817662	-0.043	0.0164
rs8079418	17	17924060	0.612382	C	T	0.0135729	0.000827763	-0.0039	0.0163
rs12943365	17	29680526	0.609196	G	C	0.00923255	0.000826126	-0.0035	0.0167	Type 2 diabetes, Smoking initiation, Bitter alcoholic beverage consumption
rs17138478	17	36073320	0.128824	A	C	0.00891056	0.00120434	-0.0227	0.0319	C-reactive protein levels, C-reactive protein levels, C-reactive protein levels, C-reactive protein, C-reactive protein levels (MTAG)
rs17616365	17	38256401	0.96754	G	A	0.0222062	0.00228105	-0.0906	0.0462
rs650558	17	40721042	0.751041	C	T	0.00704302	0.000933159	-0.0056	0.0161	Triglyceride levels, Waist-to-hip ratio adjusted for BMI, Waist-hip index, Vertex-wise sulcal depth
rs10048173	17	45592266	0.512515	G	A	0.0152652	0.000808231	-0.0114	0.0145
rs12942379	17	47358733	0.319507	T	C	0.0192256	0.000865705	0.0271	0.0165
rs11655704	17	47448172	0.314056	C	T	0.0317174	0.000865673	0.0194	0.0167	Low testosterone levels
rs8077316	17	48626389	0.246025	T	C	0.00555329	0.00093541	0.0155	0.0189
rs8074363	17	59241469	0.774623	C	T	0.00644449	0.00102245	-0.0431	0.0191
rs76708468	17	62206299	0.961201	T	C	0.012673	0.00208786	0.087	0.0884
rs17650301	17	62479273	0.29376	C	A	0.005364	0.000883972	-0.0179	0.0257	Heel bone mineral density, Heel bone mineral density, Heel bone mineral density, Age at menopause
rs1801689	17	64210580	0.970103	A	C	0.0379297	0.00236668	0.0376	0.0581	Triglyceride levels, Triglyceride levels, Triglyceride levels, Triglyceride levels, Triglyceride levels, Low density lipoprotein cholesterol levels, Low density lipoprotein cholesterol levels, Low density lipoprotein cholesterol levels, Low density lipoprotein cholesterol levels, Low density lipoprotein cholesterol levels, Low density lipoprotein cholesterol levels, Total cholesterol levels, Tota…
rs7211695	17	65235971	0.520933	A	G	0.00770303	0.000809538	0.0037	0.0171
rs34931250	17	66879927	0.060953	T	C	0.0102199	0.00168505	0.0278	0.0424	High density lipoprotein cholesterol levels, High density lipoprotein cholesterol levels, Bioavailable testosterone levels, High-density lipoprotein levels (MTAG), Testosterone levels, Testosterone levels, Testosterone levels in premenopausal women
rs9282552	17	67109894	0.649722	T	C	0.00730503	0.000846038	0.0245	0.016
rs1605750	17	68471073	0.509713	A	G	0.00463597	0.000805682	-0.0001	0.0129
rs72844546	17	73149850	0.345834	C	T	0.00998897	0.000846127	-0.0113	0.0168
rs73352129	17	73778609	0.293396	G	C	0.0109359	0.000889528	0.0028	0.0177	Low density lipoprotein cholesterol levels, Low density lipoprotein cholesterol levels, Total cholesterol levels, Triglycerides
rs2587505	17	77784268	0.580254	T	C	0.00556879	0.000818158	-0.0049	0.018
rs10153315	17	79481772	0.581553	T	C	0.00780562	0.000819124	0.0113	0.0161
rs11664106	18	2846812	0.373025	T	A	0.0074161	0.000892361	-0.0443	0.0206	Triglyceride levels, Triglyceride levels, Triglyceride levels, Triglyceride levels, Triglycerides, Triglycerides, Waist-to-hip ratio adjusted for BMI, Waist-hip ratio, Waist circumference adjusted for body mass index, Body fat percentage, Metabolic biomarkers (multivariate analysis)
rs9945126	18	46469962	0.464802	C	G	0.00443838	0.000851395	0.0288	0.0163
rs55855238	18	55089715	0.649522	C	T	0.00956539	0.000882077	-0.0053	0.0189	C-reactive protein levels, C-reactive protein levels, C-reactive protein levels, C-reactive protein, C-reactive protein levels (MTAG)
rs6567230	18	59330824	0.700675	T	A	0.0060735	0.000922214	-0.0096	0.0167
rs620068	18	60140576	0.458821	A	G	0.00511019	0.000847033	-0.0001	0.0156
rs4987855	18	60793549	0.902541	C	T	0.00892831	0.00142925	0.0395	0.0287
rs12454712	18	60845884	0.376613	C	T	0.00988478	0.000868693	0.0154	0.0208	Triglyceride levels, Triglyceride levels, Triglyceride levels, Type 2 diabetes, Type 2 diabetes, Type 2 diabetes, Type 2 diabetes, Type 2 diabetes, Type 2 diabetes, Type 2 diabetes, Type 2 diabetes, Type 2 diabetes, Type 2 diabetes, Type 2 diabetes, Type 2 diabetes, Type 2 diabetes, High density lipoprotein cholesterol levels, High density lipoprotein cholesterol levels, Triglycerides, Waist-to-h…
rs3829639	18	71943144	0.672156	A	G	0.00799619	0.00089975	0.007	0.017
rs34668346	19	672169	0.512729	A	G	0.00515211	0.000863645	0.006	0.0175
rs892225	19	1152656	0.381423	G	A	0.00598939	0.000871227	-0.0206	0.0166	Asthma (childhood onset), Asthma (childhood onset)
rs1640269	19	2793194	0.28632	C	A	0.0188616	0.00092828	0.0172	0.0198	Total cholesterol levels, Total cholesterol levels
rs11539938	19	3062857	0.421182	C	T	0.00999382	0.000882897	0.0274	0.0239
rs60018147	19	3375572	0.120427	G	A	0.0138139	0.00135189	0.096	0.0476	Heel bone mineral density, Heel bone mineral density
rs1046268	19	3750615	0.454945	T	C	0.00522719	0.000842018	-0.0467	0.0154
rs10221473	19	7236626	0.542333	G	A	0.00657655	0.000843707	0.0059	0.0157
rs8107967	19	7972615	0.567317	G	A	0.00671775	0.000845084	-0.0052	0.0174	Appendicular lean mass
rs281439	19	10400110	0.780364	C	G	0.00557645	0.00101396	0.0541	0.0168
rs8101895	19	12508061	0.235738	A	T	0.00661711	0.000986926	-0.0049	0.0224
rs7252372	19	14172896	0.556472	G	C	0.00868713	0.000855875	-0.0166	0.0197
rs2343616	19	17329349	0.418862	A	C	0.00525621	0.000854962	0.0022	0.0179
rs202200760	19	17346854	0.038826	C	G	0.0734377	0.00236563	0.0185	0.0473	Bioavailable testosterone levels, Bioavailable testosterone levels
rs55737395	19	33751349	0.336195	A	G	0.00501906	0.000892077	0.0286	0.0184	Triglyceride levels, Non-HDL cholesterol levels
rs4805881	19	33896432	0.665647	C	A	0.0090566	0.000888967	0.0201	0.0141	Type 2 diabetes, Type 2 diabetes, High density lipoprotein cholesterol levels, High density lipoprotein cholesterol levels, High density lipoprotein cholesterol levels, High density lipoprotein cholesterol levels, HDL cholesterol, Triglyceride levels (MTAG), High-density lipoprotein levels (MTAG)
rs45512696	19	35550878	0.174745	T	C	0.0205653	0.00110483	0.015	0.0219
rs11666245	19	38229926	0.953133	G	A	0.0166347	0.00198199	0.0225	0.0403	C-reactive protein levels, C-reactive protein levels, C-reactive protein, C-reactive protein levels (MTAG)
rs11673023	19	38239521	0.829185	C	A	0.0074998	0.00111516	0.0177	0.0203
rs7254776	19	45227742	0.353189	C	T	0.00526095	0.000880504	0.0155	0.0169
rs483082	19	45416178	0.236805	T	G	0.00934497	0.000987919	0.0052	0.0184	Triglyceride levels, Triglyceride levels, Triglyceride levels, Triglyceride levels, Triglyceride levels, Triglyceride levels, Triglyceride levels, Triglyceride levels, Triglyceride levels, Triglyceride levels, Low density lipoprotein cholesterol levels, High density lipoprotein cholesterol levels, Total cholesterol levels, C-reactive protein levels, Triglyceride levels (MTAG), Metabolic syndrome,…
rs5112	19	45430280	0.532974	G	C	0.00765199	0.000900472	-0.0141	0.0242	Triglyceride levels, Triglyceride levels, Triglyceride levels, Total triglycerides levels, Total triglycerides levels, Total fatty acid levels
rs34255979	19	46384830	0.120288	T	C	0.0276807	0.00129193	-0.0342	0.0218	Bioavailable testosterone levels
rs2921552	19	48104647	0.741025	A	T	0.00800757	0.000961539	0.014	0.0204
rs111981233	19	50016479	0.07956	G	T	0.0214079	0.00154614	-0.0268	0.0362
rs11672485	19	53833712	0.490377	C	T	0.0054648	0.00084005	0.0008	0.0165
rs4077285	19	56599405	0.9062088	G	C	0.0117493	0.00144853	0.0056	0.0371
rs16988208	19	58332315	0.16373	G	T	0.00692175	0.0011337	-0.0091	0.021
rs11545185	19	59028585	0.171147	A	G	0.00871193	0.00112607	0.0167	0.0232
rs144033177	20	571467	0.984005	A	C	0.0176771	0.00343028	-0.0346	0.079	HDL cholesterol levels, Waist-to-hip ratio adjusted for BMI, Waist-to-hip ratio adjusted for BMI, Waist-to-hip ratio adjusted for BMI, Waist-hip ratio, Waist-hip index
rs1741288	20	4102954	0.634575	A	G	0.00528931	0.000876542	0.0096	0.0162
rs7261425	20	20068635	0.278403	G	C	0.00525148	0.00094012	0.037	0.0178	Type ii diabetes
rs6048205	20	22559601	0.957295	A	G	0.0120962	0.00207761	0.0499	0.0368	Blood glucose levels, Fasting blood glucose, Fasting blood glucose, Fasting blood glucose (BMI interaction)
rs13042148	20	32298286	0.844638	C	T	0.0143832	0.00116088	0.012	0.0245	Diastolic blood pressure, Diastolic blood pressure
rs6029640	20	39970385	0.420056	G	A	0.00985285	0.000854552	-0.0197	0.0142
rs6073431	20	43040569	0.531115	T	C	0.0169942	0.00085711	-0.0288	0.0143	Bioavailable testosterone levels, Low-density lipoprotein levels (MTAG)
rs1412957	20	45557065	0.573839	A	G	0.00662364	0.000857393	0.0222	0.0154
rs6018424	20	45986984	0.19946	T	C	0.00779169	0.00105122	-0.0099	0.0197
rs55987409	20	49569025	0.072319	T	C	0.0181766	0.00162644	-0.0338	0.0318
rs61744628	20	52186837	0.027143	A	G	0.0167873	0.00258575	-0.218	0.0704
rs6123685	20	55836040	0.253934	A	G	0.00516629	0.000965512	0.0061	0.0199	High density lipoprotein cholesterol levels, High density lipoprotein cholesterol levels, High density lipoprotein cholesterol levels, HDL cholesterol levels, HDL cholesterol
rs62217799	20	62347191	0.342384	G	T	0.00659973	0.00089282	-0.0284	0.0141	High density lipoprotein cholesterol levels, Body fat percentage, Metabolic biomarkers (multivariate analysis)
rs1475883	21	17591913	0.5672	G	A	0.00398051	0.000853131	0.016	0.0157
rs112078975	21	33095959	0.951208	G	A	0.0119701	0.00198634	-0.0034	0.0411
rs4818008	21	40611442	0.644899	T	A	0.00460281	0.000881482	-0.014	0.0171
rs35598889	22	18450794	0.232908	C	T	0.00726312	0.00100599	0.0019	0.018
rs759404	22	18916180	0.932221	C	T	0.00971995	0.00167617	-0.0349	0.0321	Triglycerides
rs9606233	22	20066611	0.404715	C	G	0.00540746	0.000859095	0.0096	0.0143
rs6005840	22	29101357	0.326327	A	G	0.011982	0.000898782	0.0204	0.0155
rs5749082	22	30770603	0.292461	T	A	0.0109705	0.00092463	-0.03	0.0173
rs9610329	22	36042986	0.572154	C	T	0.00623496	0.000867327	-0.0369	0.0181	Triglyceride levels, Triglyceride levels, Triglyceride levels, High density lipoprotein cholesterol levels, High density lipoprotein cholesterol levels, HDL cholesterol levels, Triglycerides
rs13057133	22	38179473	0.699386	C	T	0.00691515	0.000917772	-0.0046	0.0167
rs2075915	22	39254556	0.747354	A	G	0.00621915	0.000979802	-0.0167	0.018
rs738409	22	44324727	0.216161	G	C	0.0230066	0.0010205	-0.0021	0.017	Triglyceride levels, Triglyceride levels, Type 2 diabetes, Type 2 diabetes, Total cholesterol levels, Total cholesterol levels, Total cholesterol levels, HDL cholesterol levels, Bioavailable testosterone levels, Total triglycerides levels, Low testosterone levels, Metabolite levels
rs135563	22	46536017	0.510177	T	C	0.00508848	0.000849514	-0.0108	0.0168
rs111700120	22	50343919	0.847027	C	T	0.0070734	0.00116893	0.0103	0.0334
rs36171610	22	50422385	0.509406	G	A	0.00574101	0.000850636	0.0098	0.0192
rs112540389			0.668781	T	C	0.00906369	0.000893165	0.0176	0.0167
*: confounding factors associated with pleiotropic SNPs in the Mendelian Randomization analysis of sex hormone-binding globulin with rheumatoid arthritis. SNP: single nucleotide polymorphism; Chr: chromosome; A1: effect allele; A2: the other allele

## Sheet: S2
Table S2. The characteristic of sex hormone-binding globulin adjusted for BMI associated index SNPs in men, their effect sizes with exposure and outcome, as well as their associations with potential confounders.
SNP	Chr	Position	Allele frequency	A1	A2	Exposure		Outcome		Confounder*
						beta	se	beta	se
rs4333851	1	10146179	0.154379	A	G	0.00843092	0.00158604	-0.0121	0.0228
rs198384	1	11934378	0.550969	A	G	0.00666481	0.00115892	0.0188	0.0131
rs36086195	1	16510894	0.579078	T	C	0.017046	0.00115862	0.0167	0.0157	Low density lipoprotein cholesterol levels, Total cholesterol levels, Non-HDL cholesterol levels
rs114165349	1	27021913	0.976837	G	C	0.0898475	0.00382778	0.045	0.0592	Triglyceride levels, Triglyceride levels, Triglyceride levels, Triglyceride levels, Low density lipoprotein cholesterol levels, Low density lipoprotein cholesterol levels, Low density lipoprotein cholesterol levels, Total cholesterol levels, Total cholesterol levels, Total cholesterol levels, HDL cholesterol levels, HDL cholesterol levels, Triglycerides, Non-HDL cholesterol levels, Non-HDL choles…
rs1883783	1	54890956	0.430169	T	G	0.0064742	0.0011565	0.0028	0.016	Triglyceride levels, Triglyceride levels
rs59708846	1	61687651	0.0762119999999999	A	G	0.0192318	0.0021597	-0.0081	0.0312
rs35067979	1	61925076	0.929278	C	T	0.0162197	0.00233621	0.0227	0.0362
rs35526088	1	101656407	0.386048	T	G	0.00653555	0.00117831	-0.0024	0.0134
rs1730865	1	107605611	0.345209	G	T	0.027531	0.0012117	-0.0382	0.014
rs140584594	1	110232983	0.269348	A	G	0.0118261	0.00128287	0.003	0.0724	HDL cholesterol levels, HDL cholesterol levels, Bioavailable testosterone levels, Bioavailable testosterone levels, HDL cholesterol, LDL cholesterol levels
rs72708162	1	149882811	0.078885	T	G	0.0152127	0.00212113	-0.0165	0.0328
rs2275560	1	164529666	0.744345	G	A	0.00762452	0.00147322	0.0168	0.0224	Waist-hip ratio
rs12059956	1	171063262	0.582996	G	A	0.00722397	0.00116308	0.0062	0.0143
rs78444298	1	184672098	0.980635	G	A	0.0241031	0.00418629	0.0973	0.0701	Waist circumference adjusted for body mass index, Glucose levels, Body size at age 10
rs17583875	1	197924770	0.0212830000000001	A	G	0.0233937	0.00396062	0.0573	0.0466
rs7540115	1	200265618	0.818741	C	A	0.00959907	0.00148607	-0.0334	0.0203
rs10864086	1	214318748	0.25558	C	A	0.0152958	0.00131671	0.0004	0.0175	C-reactive protein levels
rs2820441	1	219734960	0.317523	C	A	0.0085977	0.00122867	-0.003	0.0165	Triglyceride levels, Triglycerides
rs2247213	1	221055463	0.670464	G	A	0.0146905	0.00121814	0.0294	0.0135
rs1870927	1	226426337	0.620199	A	T	0.00681855	0.00118167	0.0116	0.0154
rs144647926	1	235467607	0.087382	A	G	0.0126113	0.00203263	0.0341	0.0307
rs907866	2	20371380	0.554985	G	A	0.0079263	0.00115666	-0.0036	0.0137	Total cholesterol levels, Total cholesterol levels, Total cholesterol levels, HDL cholesterol levels, Non-HDL cholesterol levels, Non-HDL cholesterol levels, LDL cholesterol levels, VLDL cholesterol levels, Total fatty acid levels
rs1260326	2	27730940	0.605695	C	T	0.0411304	0.0011717	0.0144	0.0132	Triglyceride levels, Triglyceride levels, Triglyceride levels, Triglyceride levels, Triglyceride levels, Triglyceride levels, Triglyceride levels, Triglyceride levels, Triglyceride levels, Triglyceride levels, Triglyceride levels, Triglyceride levels, Triglyceride levels, Triglyceride levels, Triglyceride levels, Triglyceride levels, Triglyceride levels, Triglyceride levels, Type 2 diabetes, Type…
rs138529890	2	32478354	0.037816	A	G	0.0241649	0.00306917	0.0096	0.0487
rs6736913	2	42510018	0.0212583	A	G	0.0303149	0.00396575	-0.0155	0.0687
rs6750410	2	70417730	0.934913	A	G	0.0183024	0.00232322	-0.0066	0.0315
rs2197771	2	112381695	0.368568	G	T	0.00680426	0.00118778	-0.0217	0.0174
rs17050272	2	121306440	0.409842	A	G	0.00664821	0.00116439	-0.0193	0.0179	Low density lipoprotein cholesterol levels, Low density lipoprotein cholesterol levels, Low density lipoprotein cholesterol levels, Total cholesterol levels, Total cholesterol levels, Total cholesterol levels, Total cholesterol levels, HDL cholesterol levels, C-reactive protein levels, Non-HDL cholesterol levels, Non-HDL cholesterol levels, LDL cholesterol levels, LDL cholesterol, LDL cholesterol
rs13389219	2	165528876	0.393686	T	C	0.0115226	0.00117194	0.0345	0.0157	Triglyceride levels, Triglyceride levels, Triglyceride levels, Triglyceride levels, Triglyceride levels, Type 2 diabetes, Type 2 diabetes, Type 2 diabetes, Low density lipoprotein cholesterol levels, High density lipoprotein cholesterol levels, High density lipoprotein cholesterol levels, High density lipoprotein cholesterol levels, HDL cholesterol levels, Triglycerides, Waist-to-hip ratio adjust…
rs72948115	2	178167086	0.905166	C	T	0.0122306	0.00195689	-0.0077	0.028
rs8176526	2	188345322	0.729598	C	T	0.00781783	0.00129417	-0.0075	0.0176
rs4675682	2	208402750	0.539819	T	C	0.00859051	0.0011511	0.0102	0.0157	Systolic blood pressure
rs4673528	2	211311314	0.556465	C	T	0.00548871	0.00115661	0.0054	0.0155
rs62182125	2	219274142	0.448587	G	A	0.00756129	0.00115601	0.0191	0.0134
rs12694450	2	220019638	0.324646	T	C	0.00722401	0.00127015	-0.0056	0.0165
rs2222018	2	227095220	0.351735	C	A	0.0140449	0.00119916	0.0112	0.0139
rs62195072	2	234260879	0.324737	C	T	0.00861773	0.00122596	-0.0056	0.0137
rs10153800	2	242179134	0.230308	A	G	0.00702017	0.00136105	0.0458	0.0159
rs17036326	3	12389313	0.121764	G	A	0.0194341	0.00175801	-0.0833	0.0236
rs6792725	3	24520283	0.694028	G	A	0.0125964	0.00128836	-0.0007	0.0178	Triglyceride levels, Triglyceride levels, Triglyceride levels, Triglyceride levels, Triglyceride levels, Low density lipoprotein cholesterol levels, Low density lipoprotein cholesterol levels, Total cholesterol levels, Total cholesterol levels, Triglycerides, Triglycerides, Triglycerides, C-reactive protein levels, C-reactive protein levels, C-reactive protein levels, Non-HDL cholesterol levels, …
rs2564923	3	53103262	0.442795	A	G	0.00639104	0.00115986	-0.0141	0.0129
rs13315174	3	105406468	0.784277	G	A	0.00780161	0.0014023	0.0552	0.0192
rs687339	3	135932359	0.228467	C	T	0.0249825	0.00137259	-0.003	0.018	Triglyceride levels, High density lipoprotein cholesterol levels, C-reactive protein levels, C-reactive protein levels, C-reactive protein levels, Non-HDL cholesterol levels, Non-HDL cholesterol levels, Bioavailable testosterone levels, C-reactive protein, Body mass index (MTAG)
rs7623513	3	142100428	0.129343	C	A	0.00966509	0.00172942	0.0146	0.0228
rs12696304	3	169481271	0.265614	G	C	0.00771193	0.00130531	0.0449	0.0149	Systolic blood pressure
rs79287178	3	172294500	0.968196	G	A	0.0413287	0.00344728	-0.0567	0.0538	Triglyceride levels, Triglyceride levels, Triglyceride levels, Triglycerides, Triglyceride levels (MTAG), Low-density lipoprotein levels (MTAG)
rs234051	3	172311712	0.284143	A	G	0.00921532	0.00127618	-0.0124	0.0176
rs7631981	3	185273510	0.696637	G	A	0.00848225	0.00126559	-0.0128	0.0182
rs35654957	4	1010077	0.629833	T	C	0.00799753	0.00119564	-0.0111	0.0177	Type 2 diabetes
rs13108218	4	3443931	0.382709	A	G	0.0234327	0.00119281	0.0051	0.0176	Triglyceride levels, Triglyceride levels, Triglyceride levels, Triglyceride levels, Triglyceride levels, Triglyceride levels, Triglyceride levels, Triglyceride levels, Low density lipoprotein cholesterol levels, Low density lipoprotein cholesterol levels, Low density lipoprotein cholesterol levels, Low density lipoprotein cholesterol levels, Total cholesterol levels, Total cholesterol levels, Tot…
rs11734408	4	23882519	0.293209	G	A	0.00848765	0.00126387	-0.0124	0.0175
rs1349852	4	69533217	0.475469	C	A	0.0193075	0.00115949	0.0533	0.0237	HDL cholesterol levels
rs28507491	4	77197651	0.375678	A	G	0.0135448	0.00118662	0.0105	0.013
rs72663907	4	87185271	0.877549	T	G	0.0119604	0.0018199	0.006	0.0291
rs7694379	4	88186509	0.567223	G	A	0.0200418	0.00115922	0.0215	0.0137
rs6831352	4	100063525	0.302451	T	C	0.0198883	0.00125107	-0.0094	0.0163
rs7655064	4	120106348	0.874837	T	C	0.00840693	0.00173545	-0.0047	0.0237	Waist-to-hip ratio adjusted for BMI, Waist-hip ratio
rs10027275	4	148981496	0.258726	G	C	0.0128226	0.00132275	-0.0079	0.0177	C-reactive protein levels
rs72729610	4	154190965	0.833598	A	G	0.00919762	0.0015444	0.0318	0.0225	LDL cholesterol levels, LDL cholesterol levels
rs36103835	4	157745501	0.249222	T	C	0.00848311	0.0013321	0.0212	0.0179
rs78890745	4	159834474	0.108873	A	G	0.0136981	0.00185534	-0.0098	0.0305
rs11732763	4	171010101	0.105697	A	G	0.0113246	0.00186853	0.0248	0.0263
rs29681	5	190639	0.877348	T	C	0.00946255	0.00177658	0.0168	0.0269
rs10069690	5	1279790	0.741932	C	T	0.00704007	0.00131686	0.0574	0.0184	Systolic blood pressure, Systolic blood pressure, Systolic blood pressure, Systolic blood pressure, Diastolic blood pressure
rs7735249	5	53310139	0.887181	C	G	0.0198982	0.00183009	0.0363	0.0203	Triglyceride levels, Low density lipoprotein cholesterol levels, Triglycerides
rs40270	5	55804552	0.227884	A	C	0.014287	0.0013743	0.0335	0.0184	Bioavailable testosterone levels, Appendicular lean mass, Triglyceride levels (MTAG), High-density lipoprotein levels (MTAG)
rs79354983	5	56221537	0.904852	A	G	0.0164801	0.00196346	0.0504	0.0258
rs2216707	5	61951416	0.829004	C	T	0.00848634	0.00153687	0.0074	0.0206
rs34651	5	72144005	0.91937	T	C	0.0117095	0.00212785	-0.0137	0.0319
rs11739158	5	72927292	0.42789	T	C	0.00816741	0.0011675	-0.0231	0.0142
rs6595447	5	122750847	0.80729	T	C	0.0103563	0.0014667	-0.0001	0.0192
rs2106854	5	131769174	0.18674	T	C	0.00913689	0.001483	-0.0164	0.0159
rs329122	5	133864599	0.580637	G	A	0.00840037	0.00117073	0.0408	0.0129	Type 2 diabetes, Type 2 diabetes, Type 2 diabetes, Type 2 diabetes, Type 2 diabetes, Type 2 diabetes, Type 2 diabetes, Type 2 diabetes, Body mass index, Smoking initiation, Body mass index (MTAG)
rs11743810	5	137802404	0.560015	T	C	0.00813863	0.0011624	0.0052	0.0128
rs2431752	5	162882702	0.106297	A	G	0.010967	0.00187398	-0.0589	0.0241
rs55646464	5	173324971	0.699725	G	T	0.0087216	0.00125938	-0.0242	0.0137	Triglyceride levels, Heel bone mineral density, Visceral adipose tissue volumes to gluteofemoral adipose tissue volumes ratio
rs9379084	6	7231843	0.884644	G	A	0.0161934	0.00186232	0.0055	0.0265	Type 2 diabetes, Type 2 diabetes, Type 2 diabetes, Type 2 diabetes, Type 2 diabetes, Type 2 diabetes, Type 2 diabetes, Type 2 diabetes, Type 2 diabetes, Type 2 diabetes, Type 2 diabetes, Type 2 diabetes, Bioavailable testosterone levels, Heel bone mineral density, Heel bone mineral density, Heel bone mineral density, Heel bone mineral density, Heel bone mineral density, Heel bone mineral density,…
rs62394490	6	25934018	0.405022	T	A	0.00937404	0.00118371	-0.0434	0.0134
rs111643014	6	34165308	0.027617	A	G	0.0281302	0.00353308	0.074	0.0442	Hip circumference adjusted for BMI
rs11751920	6	34655818	0.021809	C	G	0.0282879	0.00396393	0.182	0.0477	Bioavailable testosterone levels
rs4714001	6	36638175	0.360395	G	A	0.00612248	0.00120281	-0.0299	0.0144	Triglyceride levels
rs6939861	6	41703041	0.738132	G	A	0.0107467	0.00133011	-0.0382	0.0203
rs4715316	6	52628998	0.644389	T	C	0.0086868	0.00121063	-0.0104	0.0167
rs17185536	6	100620931	0.244255	T	C	0.0068162	0.00135043	-0.015	0.0197	Low density lipoprotein cholesterol levels, Total cholesterol levels, Waist-to-hip ratio adjusted for BMI, Hip circumference adjusted for BMI, Hip index, LDL cholesterol, Waist-to-hip ratio adjusted for BMI x sex interaction
rs1890426	6	116338065	0.401171	C	T	0.00726876	0.00117979	-0.0188	0.0154
rs58321169	6	126868567	0.734219	C	T	0.00889266	0.00131025	0.0348	0.015	Hip index
rs6900473	6	130375810	0.311931	A	G	0.00980823	0.00124776	-0.0188	0.0165
rs501470	6	160770918	0.475454	G	T	0.0166798	0.00115857	-0.0022	0.014	Type 2 diabetes, Waist-to-hip ratio adjusted for BMI
rs62442919	7	1978384	0.381921	A	G	0.00798518	0.00120303	0.0165	0.0143
rs2106727	7	17287998	0.636784	G	A	0.00596459	0.00119907	0.0309	0.0153	Triglyceride levels
rs7780562	7	26022414	0.793536	C	A	0.00832261	0.00143636	-0.0038	0.0202	Total cholesterol levels, Total cholesterol levels, LDL cholesterol levels, LDL cholesterol
rs860262	7	28194397	0.502006	A	C	0.0107	0.00115192	0.0259	0.0126	Type 2 diabetes, Type 2 diabetes, Type 2 diabetes
rs7808613	7	41746922	0.755349	C	G	0.00795395	0.00134701	-0.0149	0.0184	Low density lipoprotein cholesterol levels, Low density lipoprotein cholesterol levels, Total cholesterol levels, Non-HDL cholesterol levels, Non-HDL cholesterol levels
rs1799831	7	44199142	0.843337	C	T	0.00955507	0.0015861	0.0162	0.0221	Triglyceride levels
rs73109480	7	44811221	0.071318	T	C	0.0149008	0.00224695	-0.0142	0.0348
rs6965401	7	46269012	0.93644	G	A	0.0149991	0.0023681	-0.0302	0.0327
rs12536766	7	70158864	0.569649	T	G	0.00667579	0.00117012	0.011	0.0163
rs17145750	7	73026378	0.161046	T	C	0.0127519	0.00156638	-0.0212	0.0194	Body mass index (MTAG)
rs1229492	7	81564122	0.268477	T	C	0.0110051	0.00130807	0.0067	0.0174
rs445	7	92408370	0.905333	C	T	0.013387	0.00196676	0.0153	0.0264	Total cholesterol levels, HDL cholesterol levels
rs6950023	7	97915635	0.814365	G	T	0.0304737	0.00147933	0.0341	0.0215	Bioavailable testosterone levels
rs1859690	7	99227172	0.066921	G	A	0.0133978	0.00230589	0.0718	0.0315
rs12705095	7	100484381	0.182122	G	T	0.0175266	0.0014928	0.0099	0.0182
rs187437	7	116445091	0.546999	G	A	0.00874615	0.00116118	-0.0097	0.0155
rs157935	7	130585553	0.303547	G	T	0.0124201	0.00125705	0.0042	0.0168
rs3812275	7	135064882	0.402978	C	A	0.00670456	0.00117442	0.0277	0.0159
rs34372369	7	143092269	0.051826	A	G	0.0211673	0.00259863	0.0268	0.0395
rs4725944	7	150476673	0.390116	C	G	0.00906686	0.00118291	0.0086	0.0158
rs114949263	7	150498245	0.111399	C	T	0.0167582	0.00183634	-0.0005	0.0268
rs4841133	8	9183664	0.9086877	G	A	0.022721	0.0020078	-0.0214	0.0233	C-reactive protein levels, Non-HDL cholesterol levels, C-reactive protein levels (MTAG)
rs13280055	8	11522353	0.866124	G	A	0.0082013	0.00172955	0.0282	0.0225	Triglyceride levels (MTAG)
rs876435	8	22873533	0.40959	G	A	0.0073315	0.00118524	-0.019	0.0157
rs12543287	8	42334511	0.370871	C	G	0.010448	0.001202	-0.0068	0.0153
rs10107182	8	59392737	0.663166	T	C	0.0130067	0.00122072	-0.0019	0.016	Low density lipoprotein cholesterol levels, Total cholesterol levels
rs75349541	8	71152803	0.867294	C	T	0.00868831	0.00170324	0.0049	0.0241
rs11994858	8	81273210	0.65405	G	A	0.0114904	0.00121507	-0.0709	0.0159
rs2721195	8	145677011	0.474801	T	C	0.0110375	0.00116016	0.0393	0.0159
rs1567353	9	1033773	0.692873	C	G	0.00735198	0.00125704	-0.0024	0.017	Triglyceride levels, Triglyceride levels, Triglyceride levels, Type 2 diabetes, Type 2 diabetes, HDL cholesterol levels
rs10116426	9	4145648	0.431749	C	A	0.00808468	0.0011696	-0.006	0.0155
rs820503	9	6667928	0.86252	C	A	0.0107083	0.00167631	-0.0221	0.0219	Total cholesterol levels
rs35234337	9	35661243	0.74254	C	T	0.00699689	0.00132507	0.0084	0.0163
rs10868080	9	86626769	0.255539	T	A	0.0208344	0.00131966	0.0024	0.0148	Triglyceride levels
rs56237852	9	100343212	0.826083	C	A	0.00849029	0.00151901	0.0035	0.0197
rs62580766	9	113034490	0.182111	T	C	0.00970827	0.00150047	0.0111	0.0203
rs1570516	9	119053275	0.766289	T	C	0.00705705	0.00136412	-0.03	0.0208
rs9697210	9	131468740	0.854799	G	A	0.0179883	0.00164131	0.0421	0.0373	Low density lipoprotein cholesterol levels
rs3780190	9	139099073	0.544944	G	A	0.0119886	0.00116205	0.0111	0.0161	Total cholesterol levels, Total cholesterol levels, Non-HDL cholesterol levels, Pulse pressure
rs79717793	10	5262267	0.844975	G	A	0.0233973	0.0015819	-0.0267	0.0213
rs3781085	10	13370958	0.585423	T	G	0.00574707	0.00116035	-0.0255	0.0155
rs3006593	10	31171626	0.3799	C	G	0.00681193	0.00117757	-0.0252	0.0151
rs34390319	10	63960611	0.100027	C	T	0.0147966	0.00192095	-0.0233	0.0279
rs10822153	10	65056813	0.471725	A	C	0.0628103	0.00114555	0.0029	0.0142
rs6480299	10	69631393	0.330304	C	G	0.0105682	0.00121782	0.0368	0.0138
rs1782652	10	81074125	0.6193	T	A	0.0124802	0.00119398	-0.0135	0.0144	Total cholesterol levels
rs2259305	10	93615903	0.523013	G	A	0.0124841	0.00114494	-0.0383	0.014
rs856534	10	94810665	0.386748	A	G	0.0105641	0.001174	-0.023	0.0132
rs3927496	10	101916873	0.572123	A	T	0.0100264	0.00115193	0.0118	0.0158
rs7096937	10	113950418	0.268636	T	C	0.00855283	0.00129514	-0.008	0.0178	Low density lipoprotein cholesterol levels, Low density lipoprotein cholesterol levels, High density lipoprotein cholesterol levels, High density lipoprotein cholesterol levels, Total cholesterol levels, Total cholesterol levels, Total cholesterol levels, HDL cholesterol levels, HDL cholesterol levels, HDL cholesterol levels, Triglycerides, Triglycerides, LDL cholesterol levels, Triglyceride leve…
rs17747324	10	114752503	0.772158	T	C	0.00801034	0.00136678	0.008	0.0177	Body mass index
rs11601507	11	5701074	0.06915	A	C	0.0154918	0.00224611	0.0544	0.0323	Low density lipoprotein cholesterol levels, Low density lipoprotein cholesterol levels, Low density lipoprotein cholesterol levels, Low density lipoprotein cholesterol levels, Low density lipoprotein cholesterol levels, Low density lipoprotein cholesterol levels, Low density lipoprotein cholesterol levels, Total cholesterol levels, Total cholesterol levels, HDL cholesterol levels, Non-HDL cholest…
rs1037169	11	13361005	0.312793	T	C	0.00989768	0.00124811	0.0239	0.0164	Triglyceride levels
rs62618693	11	32956492	0.045562	T	C	0.01672	0.00276316	-0.0356	0.0455	Type 2 diabetes, Type 2 diabetes, C-reactive protein levels, C-reactive protein levels, C-reactive protein, C-reactive protein levels (MTAG), Vertex-wise sulcal depth, Smoking initiation (ever regular vs never regular) (MTAG), Smoking initiation (ever regular vs never regular)
rs12364060	11	45889775	0.237234	T	C	0.00755351	0.00136038	-0.0141	0.0166
rs143709973	11	59572669	0.954565	A	C	0.0132107	0.00280059	-0.0375	0.0344
rs174528	11	61543499	0.619906	T	C	0.00773394	0.00119062	0.0533	0.0136	Coronary artery disease or von Willebrand factor levels (pleiotropy)
rs2277283	11	61908440	0.317461	C	T	0.00777761	0.00125636	-0.0124	0.0173
rs4645936	11	65485478	0.94732	G	A	0.0175329	0.0025999	-0.1203	0.0409
rs12797706	11	65561369	0.234633	A	G	0.0131577	0.00137492	-0.0259	0.0169
rs4988308	11	68106842	0.556619	G	A	0.00566459	0.00116829	0.0297	0.0153
rs631695	11	69283303	0.417596	T	G	0.0179332	0.00116821	-0.0155	0.0156
rs10895277	11	102084940	0.659223	A	G	0.00987439	0.0012208	0.0038	0.0147
rs665731	11	114032484	0.190145	T	C	0.00844366	0.00148322	-0.0043	0.0225
rs2156805	11	122610568	0.50812	G	A	0.00570211	0.00116025	-0.0029	0.0157
rs56196860	12	2908330	0.0315	A	C	0.0252378	0.00329479	0.0169	0.073	High density lipoprotein cholesterol levels, High density lipoprotein cholesterol levels, Waist-to-hip ratio adjusted for BMI, Waist-to-hip ratio adjusted for BMI, Waist-to-hip ratio adjusted for BMI, Bioavailable testosterone levels, Bioavailable testosterone levels, Bioavailable testosterone levels, Bioavailable testosterone levels, Heel bone mineral density, Heel bone mineral density, Waist-hi…
rs76895963	12	4384844	0.020872	G	T	0.0662234	0.00443863	0.1145	0.0802	Triglyceride levels, Triglyceride levels, Triglyceride levels, Triglyceride levels, Triglyceride levels, Triglyceride levels, Type 2 diabetes, Type 2 diabetes, Type 2 diabetes, Type 2 diabetes, Type 2 diabetes, Type 2 diabetes, Type 2 diabetes, Type 2 diabetes, Low density lipoprotein cholesterol levels, Low density lipoprotein cholesterol levels, Low density lipoprotein cholesterol levels, Low d…
rs3782735	12	6885076	0.599602	A	G	0.00707287	0.00120318	0.0042	0.0163
rs4762755	12	20595535	0.569864	T	C	0.00737297	0.00117882	-0.0055	0.0162
rs1871395	12	21352315	0.84819	A	G	0.0323016	0.00160295	0.0097	0.0181
rs10083137	12	24198178	0.965467	A	G	0.020164	0.00315286	-0.0414	0.0396	C-reactive protein levels
rs75130744	12	25410741	0.928426	G	C	0.029453	0.00223609	0.0016	0.0335
rs864899	12	51221127	0.415822	A	G	0.00921874	0.00117865	0.0078	0.0155	Subcortical volume (MOSTest)
rs12818938	12	53783182	0.832236	T	G	0.0083449	0.00156016	-0.0027	0.0207	Smoking initiation
rs540730	12	57807114	0.245622	T	C	0.0181991	0.00133604	-0.0026	0.0151	HDL cholesterol levels, HDL cholesterol levels, Triglycerides, Triglyceride levels x alcohol consumption (drinkers vs non-drinkers) interaction (2df), Triglyceride levels x alcohol consumption (drinkers vs non-drinkers) interaction (2df), Triglyceride levels x alcohol consumption (regular vs non-regular drinkers) interaction (2df), Triglyceride levels x alcohol consumption (regular vs non-regular…
rs1351394	12	66351826	0.490619	T	C	0.00790807	0.00115316	0.0264	0.0128	Triglyceride levels, Triglycerides, Hip circumference adjusted for BMI, Hip circumference adjusted for BMI, Hip circumference adjusted for BMI, Hip index, Pulse pressure, Fasting insulin
rs61929307	12	69997422	0.340757	G	T	0.00709293	0.00121579	-0.0033	0.0162	Systolic blood pressure
rs11111274	12	102838128	0.262632	G	A	0.00783764	0.00129822	0.0127	0.0172
rs7314285	12	111522026	0.068503	G	T	0.0307382	0.00228	-0.0594	0.0349	C-reactive protein levels, Bioavailable testosterone levels, Bioavailable testosterone levels
rs9738226	12	121423659	0.622591	G	A	0.0193061	0.00118999	0.0049	0.0131	C-reactive protein levels, Low-density lipoprotein levels (MTAG)
rs41284816	13	50655989	0.019019	T	G	0.0220687	0.0043299	0.0579	0.0566	Triglyceride levels, Triglyceride levels, Non-HDL cholesterol levels, Non-HDL cholesterol levels, Triglyceride levels (MTAG)
rs116338429	13	114767040	0.170754	T	C	0.00960435	0.00162029	-0.0385	0.0263
rs75170914	14	23698566	0.255255	T	C	0.012514	0.0013221	-0.0288	0.0204
rs11621792	14	24871926	0.546324	C	T	0.0127693	0.00116447	-0.0323	0.0175	Low density lipoprotein cholesterol levels, Low density lipoprotein cholesterol levels, Low density lipoprotein cholesterol levels, Low density lipoprotein cholesterol levels, Low density lipoprotein cholesterol levels, Low density lipoprotein cholesterol levels, Total cholesterol levels, Total cholesterol levels, Total cholesterol levels, Total cholesterol levels, Total cholesterol levels, Total…
rs72683923	14	50735947	0.019684	C	T	0.0290782	0.00415979	0.0427	0.0741	Systolic blood pressure
rs2239222	14	73011885	0.34961	G	A	0.0115094	0.00121943	0.0027	0.0172	C-reactive protein levels, C-reactive protein levels, C-reactive protein levels, C-reactive protein levels, C-reactive protein levels, C-reactive protein, C-reactive protein levels (MTAG)
rs13379043	14	74250126	0.279975	C	T	0.00793506	0.00131186	-0.0378	0.0184	Low density lipoprotein cholesterol levels, Low density lipoprotein cholesterol levels, Low density lipoprotein cholesterol levels, Low density lipoprotein cholesterol levels, Low density lipoprotein cholesterol levels, High density lipoprotein cholesterol levels, High density lipoprotein cholesterol levels, High density lipoprotein cholesterol levels, High density lipoprotein cholesterol levels,…
rs1005421	14	89886940	0.584769	C	T	0.00601505	0.00117883	-0.003	0.0175
rs28929474	14	94844947	0.019831	T	C	0.133014	0.00414096	-0.0264	0.0481	Low density lipoprotein cholesterol levels, Low density lipoprotein cholesterol levels, C-reactive protein levels, C-reactive protein levels, C-reactive protein levels, Bioavailable testosterone levels, Heel bone mineral density, Systolic blood pressure, Systolic blood pressure, Appendicular lean mass, Appendicular lean mass, Appendicular lean mass, Hip circumference adjusted for BMI, Hip circumf…
rs3742366	14	104198351	0.345841	C	T	0.00943885	0.00121782	-0.021	0.015
rs45490496	14	105272678	0.386942	A	T	0.00861767	0.00119113	0.0062	0.0197	HDL cholesterol levels, HDL cholesterol
rs28562483	15	31660799	0.871661	G	T	0.0100557	0.00174476	-0.0191	0.0238
rs8038032	15	35302869	0.322482	G	A	0.00955295	0.00123578	0.0073	0.0174
rs7175361	15	41048058	0.158156	A	G	0.00948886	0.00158278	-0.0024	0.0219
rs139974673	15	44027885	0.974734	T	C	0.0783027	0.00368625	-0.0395	0.0493	Triglyceride levels, Triglyceride levels, Triglyceride levels, Triglyceride levels, Triglycerides, Non-HDL cholesterol levels, Non-HDL cholesterol levels, Triglyceride levels (MTAG), Low-density lipoprotein levels (MTAG), Familial combined hyperlipidemia defined by Consensus criteria, Familial combined hyperlipidemia defined by Dutch criteria, Metabolic syndrome, VLDL cholesterol levels, Total fa…
rs149624078	15	53728710	0.986262	C	T	0.0960244	0.00509707	0.0021	0.1133	C-reactive protein levels, Bioavailable testosterone levels, C-reactive protein, C-reactive protein levels (MTAG), Low-density lipoprotein levels (MTAG)
rs8030357	15	53746169	0.284617	G	T	0.0102554	0.00128362	0.0065	0.0167
rs62012358	15	59923927	0.335073	G	A	0.00822998	0.00123155	-0.011	0.0175
rs56187480	15	63789479	0.655443	G	A	0.0137642	0.00121634	-0.0136	0.0163	Body mass index
rs8038465	15	73978337	0.424956	T	C	0.00660829	0.00116894	0.006	0.0158
rs72753908	15	83334856	0.925278	C	T	0.0125302	0.00220582	0.0484	0.0324
rs11856926	15	96223649	0.551147	G	A	0.0113684	0.00116766	0.0067	0.0152
rs56332871	15	96714816	0.272024	A	C	0.0306681	0.00130304	-0.0168	0.0178	High density lipoprotein cholesterol levels, High density lipoprotein cholesterol levels, Bioavailable testosterone levels, Bioavailable testosterone levels
rs36108764	16	4624130	0.804956	G	A	0.00935314	0.00146063	0.0411	0.0225
rs55962409	16	11799367	0.707238	C	A	0.00725184	0.0012765	0.0789	0.017
rs12928099	16	15150505	0.294775	A	C	0.00882643	0.00127234	0.0093	0.0189	Triglyceride levels, Triglyceride levels, Triglyceride levels, High density lipoprotein cholesterol levels, HDL cholesterol levels, Triglycerides, Triglycerides, Triglyceride levels (MTAG), High-density lipoprotein levels (MTAG)
rs2288004	16	31054040	0.619179	G	C	0.0090496	0.00119129	0.0164	0.0131	Triglyceride levels
rs246192	16	58544295	0.480488	G	C	0.00798652	0.00116219	0.0188	0.0142
rs34006916	16	68428844	0.945413	G	A	0.0180982	0.00255963	0.0142	0.0322
rs28650012	16	80497341	0.271053	G	C	0.00798609	0.00129643	-0.0254	0.0171
rs4782568	16	83980529	0.451547	G	C	0.0165289	0.00116805	0.0019	0.0182	Type 2 diabetes, Low density lipoprotein cholesterol levels, Low density lipoprotein cholesterol levels, C-reactive protein levels, LDL cholesterol levels, C-reactive protein
rs11641834	16	88070573	0.568022	C	T	0.0104909	0.00117479	-0.009	0.018
rs904801	16	88517105	0.269786	A	G	0.0109164	0.00130836	-0.0215	0.02
rs2287322	17	1641035	0.222922	G	A	0.0178425	0.00133411	0.0051	0.0193
rs1799941	17	7533423	0.261175	A	G	0.119776	0.00126965	0.0035	0.0149	Bioavailable testosterone levels, Bioavailable testosterone levels
rs8066941	17	9588450	0.761367	T	G	0.0156841	0.00130626	-0.0063	0.0157
rs17669311	17	13837051	0.611259	G	A	0.0098195	0.00115344	0.0048	0.0162
rs12950562	17	17995166	0.614013	T	C	0.0120878	0.00114372	0.0004	0.0159
rs2905801	17	29524974	0.705069	T	C	0.0129441	0.00121722	-0.0044	0.0174
rs11867902	17	38592070	0.973532	G	A	0.0216951	0.00346977	-0.0628	0.0506
rs591939	17	40698075	0.750939	A	G	0.00722935	0.00128814	-0.0021	0.0161	Triglyceride levels, Triglyceride levels, Waist-to-hip ratio adjusted for BMI, Waist-hip ratio, Triglyceride levels (MTAG)
rs11655704	17	47448172	0.314833	C	T	0.0299786	0.00119384	0.0194	0.0167	Low testosterone levels
rs1991401	17	62502435	0.312867	G	A	0.00661387	0.00120531	-0.0138	0.0223	Systolic blood pressure, Pulse pressure
rs1801689	17	64210580	0.97016	A	C	0.0336916	0.00326642	0.0376	0.0581	Triglyceride levels, Triglyceride levels, Triglyceride levels, Triglyceride levels, Triglyceride levels, Low density lipoprotein cholesterol levels, Low density lipoprotein cholesterol levels, Low density lipoprotein cholesterol levels, Low density lipoprotein cholesterol levels, Low density lipoprotein cholesterol levels, Low density lipoprotein cholesterol levels, Total cholesterol levels, Tota…
rs9914426	17	65126641	0.538584	G	C	0.00860949	0.0011148	0.0152	0.0158
rs7210574	17	73824121	0.329026	C	T	0.010489	0.00118589	0.0137	0.0172
rs36013981	17	79493307	0.60381	A	G	0.00646497	0.00113932	0.007	0.0169
rs55855238	18	55089715	0.648534	C	T	0.00830085	0.00121529	-0.0053	0.0189	C-reactive protein levels, C-reactive protein levels, C-reactive protein levels, C-reactive protein, C-reactive protein levels (MTAG)
rs10871794	18	59342210	0.697264	A	G	0.00703267	0.00126805	-0.0126	0.0166
rs12454712	18	60845884	0.376814	C	T	0.00847051	0.00119526	0.0154	0.0208	Triglyceride levels, Triglyceride levels, Triglyceride levels, Type 2 diabetes, Type 2 diabetes, Type 2 diabetes, Type 2 diabetes, Type 2 diabetes, Type 2 diabetes, Type 2 diabetes, Type 2 diabetes, Type 2 diabetes, Type 2 diabetes, Type 2 diabetes, Type 2 diabetes, Type 2 diabetes, High density lipoprotein cholesterol levels, High density lipoprotein cholesterol levels, Triglycerides, Waist-to-h…
rs1788641	18	71949629	0.687572	A	G	0.00837022	0.00125332	0.0169	0.0168
rs62134282	19	677646	0.500135	T	C	0.00658291	0.00115923	0.0084	0.0165
rs1640267	19	2789337	0.285542	C	T	0.0167988	0.00127883	0.0154	0.0207	Low density lipoprotein cholesterol levels
rs11539938	19	3062857	0.420975	C	T	0.0115293	0.00121639	0.0274	0.0239
rs60018147	19	3375572	0.121032	G	A	0.0127103	0.00185653	0.096	0.0476	Heel bone mineral density, Heel bone mineral density
rs10411958	19	13113641	0.532552	C	T	0.00680942	0.00116133	-0.0341	0.0145
rs10421262	19	14172951	0.575879	T	G	0.0106829	0.00118413	-0.02	0.0213	Total cholesterol levels
rs202200760	19	17346854	0.03861	C	G	0.0706847	0.00326729	0.0185	0.0473	Bioavailable testosterone levels, Bioavailable testosterone levels
rs35824797	19	19456264	0.921522	C	T	0.0120116	0.00214999	0.0247	0.0331	Body mass index (MTAG)
rs67527887	19	33913745	0.513011	T	C	0.00854278	0.0012512	0.0469	0.0188
rs45512696	19	35550878	0.174448	T	C	0.0206662	0.00152256	0.015	0.0219
rs11666245	19	38229926	0.952689	G	A	0.0170675	0.00271871	0.0225	0.0403	C-reactive protein levels, C-reactive protein levels, C-reactive protein, C-reactive protein levels (MTAG)
rs7254776	19	45227742	0.352238	C	T	0.00580494	0.00121362	0.0155	0.0169
rs190712692	19	45425178	0.053563	A	G	0.0173116	0.00264758	-0.0086	0.0433	C-reactive protein levels, Coronary artery disease
rs34255979	19	46384830	0.119498	T	C	0.0278929	0.00178554	-0.0342	0.0218	Bioavailable testosterone levels
rs111981233	19	50016479	0.0789840000000001	G	T	0.0251937	0.00213394	-0.0268	0.0362
rs4077285	19	56599405	0.9061908	G	C	0.0118493	0.00199368	0.0056	0.0371
rs144794875	19	58391476	0.145348	G	A	0.00936103	0.00167226	-0.0092	0.0257
rs13042148	20	32298286	0.843925	C	T	0.0134701	0.00159892	0.012	0.0245	Diastolic blood pressure, Diastolic blood pressure
rs4812336	20	37547374	0.30267	A	G	0.00825083	0.00125948	-0.0172	0.014
rs3795128	20	39774163	0.483666	C	T	0.0103891	0.00116219	-0.0135	0.0134
rs3746575	20	43058096	0.596862	G	C	0.0172653	0.00120445	-0.0303	0.0144
rs4809604	20	45550489	0.574004	T	G	0.0067324	0.00117824	0.0213	0.0155	Waist-to-hip ratio adjusted for BMI, Waist-hip ratio, Waist circumference adjusted for body mass index, Triglyceride levels (MTAG), Waist-hip index, A body shape index
rs78319058	20	49020571	0.022177	T	C	0.0251439	0.00393177	-0.0421	0.0658
rs73909848	20	49570403	0.072668	G	A	0.0164945	0.00223529	-0.0334	0.0318
rs1058319	20	62374389	0.134994	T	C	0.00965271	0.00173574	-0.0061	0.0198
rs2234694	21	33038865	0.955743	A	C	0.0138316	0.00282423	0.0078	0.0416
rs2238799	22	20109325	0.389549	G	A	0.00539658	0.00119262	0.0076	0.0152
rs6005840	22	29101357	0.327301	A	G	0.0162981	0.00123347	0.0204	0.0155
rs5749082	22	30770603	0.292745	T	A	0.0092374	0.00127189	-0.03	0.0173
rs7286550	22	38196760	0.701119	G	A	0.00656192	0.00126313	-0.0023	0.0167
rs738409	22	44324727	0.216212	G	C	0.0294479	0.00140378	-0.0021	0.017	Triglyceride levels, Triglyceride levels, Type 2 diabetes, Type 2 diabetes, Total cholesterol levels, Total cholesterol levels, Total cholesterol levels, HDL cholesterol levels, Bioavailable testosterone levels, Total triglycerides levels, Low testosterone levels, Metabolite levels
rs112352679	22	50318514	0.810058	T	C	0.00937484	0.00148416	0.0016	0.0185
*: confounding factors associated with pleiotropic SNPs in the Mendelian Randomization analysis of sex hormone-binding globulin with rheumatoid arthritis. SNP: single nucleotide polymorphism; Chr: chromosome; A1: effect allele; A2: the other allele

## Sheet: S3
Table S3. The characteristic of sex hormone-binding globulin adjusted for BMI associated index SNPs in women, their effect sizes with exposure and outcome, as well as their associations with potential confounders.
SNP	Chr	Position	Allele frequency	A1	A2	Exposure		Outcome		Confounder*
						beta	se	beta	se
rs75077113	1	11214582	0.277484	C	A	0.011604	0.00138955	0.005	0.0196	Heel bone mineral density, Heel bone mineral density, Heel bone mineral density
rs198358	1	11904076	0.24832	C	T	0.00847632	0.00142313	0.0371	0.0153	Hip circumference adjusted for BMI
rs114165349	1	27021913	0.976296	G	C	0.0740086	0.00405846	0.045	0.0592	Triglyceride levels, Triglyceride levels, Triglyceride levels, Triglyceride levels, Low density lipoprotein cholesterol levels, Low density lipoprotein cholesterol levels, Low density lipoprotein cholesterol levels, Total cholesterol levels, Total cholesterol levels, Total cholesterol levels, HDL cholesterol levels, HDL cholesterol levels, Triglycerides, Non-HDL cholesterol levels, Non-HDL choles…
rs74090351	1	61705898	0.068767	A	G	0.0193877	0.00242508	-0.0123	0.0332
rs469721	1	91530001	0.80312	C	T	0.010653	0.00154904	0.0321	0.0204
rs1730862	1	107614003	0.341827	G	A	0.0227367	0.00130284	-0.0399	0.0144
rs140584594	1	110232983	0.269933	A	G	0.0152045	0.00137578	0.003	0.0724	HDL cholesterol levels, HDL cholesterol levels, Bioavailable testosterone levels, Bioavailable testosterone levels, HDL cholesterol, LDL cholesterol levels
rs116279971	1	150684486	0.011678	C	T	0.0398135	0.00601332	-0.0441	0.081
rs267733	1	150958836	0.838969	A	G	0.0144151	0.00166606	-0.0296	0.0214	Low density lipoprotein cholesterol levels, Low density lipoprotein cholesterol levels, Low density lipoprotein cholesterol levels, Total cholesterol levels, Non-HDL cholesterol levels, Non-HDL cholesterol levels, LDL cholesterol levels, LDL cholesterol
rs9426829	1	154592201	0.480729	C	T	0.0139276	0.00122678	-0.0206	0.0152
rs10489206	1	168041232	0.779271	C	T	0.00793774	0.0014772	0.0352	0.0207
rs2064074	1	171061990	0.528459	A	G	0.00635281	0.00122926	0.0097	0.0141
rs12138803	1	172348823	0.730533	C	T	0.00856942	0.00138422	-0.0364	0.0176	Waist-to-hip ratio adjusted for BMI, Waist-to-hip ratio adjusted for BMI, Waist-to-hip ratio adjusted for BMI, Waist-hip ratio, Waist-hip ratio, Waist circumference adjusted for body mass index, Hip circumference adjusted for BMI, Waist-hip index, Hip index, A body shape index
rs34331968	1	196659753	0.533525	T	C	0.0110574	0.00122701	0.0015	0.0149
rs17583875	1	197924770	0.020867	A	G	0.0289756	0.0042824	0.0573	0.0466
rs13303359	1	203518873	0.527509	C	A	0.00813453	0.00123686	-0.0173	0.0243	High density lipoprotein cholesterol levels, High density lipoprotein cholesterol levels, Hip circumference adjusted for BMI
rs1418652	1	205646458	0.386157	C	T	0.00712375	0.00126048	0.0034	0.0149
rs1223796	1	214323347	0.163998	G	C	0.0136846	0.00165857	-0.0127	0.0213
rs3001032	1	219727779	0.319697	C	T	0.014655	0.00131652	-0.0051	0.0164	Adiponectin levels
rs61830291	1	221001142	0.09682	C	A	0.0115462	0.00208444	0.0183	0.0303	Triglyceride levels, Triglyceride levels, Triglycerides, Waist-to-hip ratio adjusted for BMI, Waist circumference adjusted for body mass index, Triglyceride levels (MTAG), Waist-hip index
rs1870927	1	226426337	0.621594	A	T	0.00772108	0.00127073	0.0116	0.0154
rs3768420	1	227173537	0.785749	C	T	0.00854721	0.00150169	0.0081	0.0194
rs7567544	2	20392802	0.454669	C	G	0.0076077	0.0012426	-0.014	0.0146
rs1260326	2	27730940	0.607415	C	T	0.0351659	0.00125548	0.0144	0.0132	Triglyceride levels, Triglyceride levels, Triglyceride levels, Triglyceride levels, Triglyceride levels, Triglyceride levels, Triglyceride levels, Triglyceride levels, Triglyceride levels, Triglyceride levels, Triglyceride levels, Triglyceride levels, Triglyceride levels, Triglyceride levels, Triglyceride levels, Triglyceride levels, Triglyceride levels, Triglyceride levels, Type 2 diabetes, Type…
rs6736913	2	42510018	0.020645	A	G	0.0368328	0.00430117	-0.0155	0.0687
rs11690748	2	48584575	0.62271	C	G	0.00793428	0.00126639	0.0155	0.0139	Drinks per week, Drinks per week
rs921153	2	61563408	0.158984	A	G	0.0093581	0.00168141	-0.0331	0.0176	Total cholesterol levels, Total cholesterol levels
rs6546096	2	64906295	0.262505	A	G	0.0251993	0.00140116	-0.0056	0.0182
rs12624244	2	70417138	0.935671	A	G	0.0218367	0.00250877	-0.0083	0.0315
rs13394092	2	85815954	0.169814	C	T	0.00845489	0.00163676	-0.0054	0.0206
rs72836346	2	111876613	0.078561	C	G	0.0154663	0.00234669	0.1554	0.029
rs12613243	2	111897506	0.936726	T	C	0.0187667	0.0025185	0.0667	0.0348
rs13018007	2	114971913	0.082429	G	A	0.0126745	0.00228461	-0.0366	0.0313	Waist circumference adjusted for body mass index
rs11688682	2	121347612	0.270439	C	G	0.0098121	0.00142927	0.0509	0.0223	Triglyceride levels, Triglyceride levels, Type 2 diabetes, Type 2 diabetes, Type 2 diabetes, Type 2 diabetes, High density lipoprotein cholesterol levels, High density lipoprotein cholesterol levels, HDL cholesterol levels, Systolic blood pressure, Cardiovascular disease
rs1128249	2	165528624	0.392363	T	G	0.0216556	0.00125494	0.0336	0.0157	Triglyceride levels, Triglyceride levels, Type 2 diabetes, HDL cholesterol levels, Waist-to-hip ratio adjusted for BMI, Waist-hip ratio, Appendicular lean mass, Waist circumference adjusted for body mass index, Triglyceride levels (MTAG), Triglyceride levels x alcohol consumption (drinkers vs non-drinkers) interaction (2df), Triglyceride levels x alcohol consumption (drinkers vs non-drinkers) int…
rs2364717	2	178101235	0.538422	T	C	0.00760965	0.00123821	-0.0044	0.0154
rs1047891	2	211540507	0.315407	A	C	0.0178731	0.00131726	-0.0056	0.0159	High density lipoprotein cholesterol levels, High density lipoprotein cholesterol levels, HDL cholesterol levels, HDL cholesterol levels, HDL cholesterol levels, HDL cholesterol levels, Systolic blood pressure, Systolic blood pressure, Systolic blood pressure, Systolic blood pressure, HDL cholesterol, HDL cholesterol, Appendicular lean mass, Appendicular lean mass, Appendicular lean mass, Appendi…
rs10189479	2	219287276	0.434028	A	C	0.00925296	0.00124066	0.0175	0.0132
rs78058190	2	219699999	0.949422	G	A	0.0258057	0.00315531	0.0734	0.1052	Triglyceride levels, Triglyceride levels, Triglyceride levels, Triglyceride levels, Low density lipoprotein cholesterol levels, Low density lipoprotein cholesterol levels, High density lipoprotein cholesterol levels, High density lipoprotein cholesterol levels, High density lipoprotein cholesterol levels, High density lipoprotein cholesterol levels, HDL cholesterol levels, HDL cholesterol levels,…
rs2176040	2	227092802	0.353686	A	G	0.0151408	0.00128095	0.0101	0.0131	Body mass index, Body mass index, Body mass index, Waist circumference
rs2924808	2	234329816	0.34547	C	G	0.00696828	0.00128842	0.0034	0.0136
rs62186584	2	241853621	0.743514	C	T	0.00796135	0.00141318	0.0206	0.0182
rs1801282	3	12393125	0.119929	G	C	0.0241704	0.00189416	-0.0762	0.0229	Triglyceride levels, Type 2 diabetes, Type 2 diabetes, Type 2 diabetes, Type 2 diabetes, Type 2 diabetes, Type 2 diabetes, Type 2 diabetes, Type 2 diabetes, Type 2 diabetes, Type 2 diabetes, Systolic blood pressure, Body mass index, Body mass index, Pulse pressure, Type ii diabetes, Fasting blood insulin (BMI interaction), Fasting blood insulin adjusted for BMI
rs6792725	3	24520283	0.692002	G	A	0.0176503	0.00137544	-0.0007	0.0178	Triglyceride levels, Triglyceride levels, Triglyceride levels, Triglyceride levels, Triglyceride levels, Low density lipoprotein cholesterol levels, Low density lipoprotein cholesterol levels, Total cholesterol levels, Total cholesterol levels, Triglycerides, Triglycerides, Triglycerides, C-reactive protein levels, C-reactive protein levels, C-reactive protein levels, Non-HDL cholesterol levels, …
rs784504	3	39195260	0.811877	C	G	0.0104602	0.00157798	0.0146	0.0181
rs10461018	3	46995242	0.419984	T	C	0.0105786	0.0012502	-0.0194	0.0131
rs6772177	3	52497778	0.828337	C	T	0.0106604	0.0016462	0.0154	0.0271	Waist-to-hip ratio adjusted for BMI, Bioavailable testosterone levels, Waist-hip index
rs11130982	3	64728312	0.292996	T	G	0.00873982	0.00136327	-0.019	0.0144
rs10511002	3	70631018	0.290003	A	C	0.00813403	0.00136325	0.033	0.0159
rs4530527	3	86800085	0.361086	C	A	0.0079481	0.00128487	0.0092	0.0163
rs17202341	3	105452593	0.348154	G	A	0.00747852	0.00129373	0.029	0.0168
rs11720108	3	123069058	0.248736	T	C	0.00813794	0.00142775	0.0255	0.0157	Type 2 diabetes, Glucose levels
rs6803518	3	129735650	0.75435	T	C	0.00709109	0.00145105	-0.0383	0.0215
rs687339	3	135932359	0.227041	C	T	0.0307699	0.00147178	-0.003	0.018	Triglyceride levels, High density lipoprotein cholesterol levels, C-reactive protein levels, C-reactive protein levels, C-reactive protein levels, Non-HDL cholesterol levels, Non-HDL cholesterol levels, Bioavailable testosterone levels, C-reactive protein, Body mass index (MTAG)
rs9872754	3	138117985	0.839833	C	T	0.0103274	0.00168241	0.0058	0.0173	Waist-to-hip ratio adjusted for BMI, Waist-to-hip ratio adjusted for BMI, Waist-hip ratio, Waist circumference adjusted for body mass index, Waist-hip index, A body shape index
rs9834503	3	149994882	0.539659	A	C	0.00799545	0.00129485	-0.0141	0.0167
rs62271373	3	150066540	0.939897	T	A	0.0259913	0.00264384	0.0187	0.036	Triglyceride levels, Triglyceride levels, Triglyceride levels, Type 2 diabetes, Type 2 diabetes, Type 2 diabetes, High density lipoprotein cholesterol levels, High density lipoprotein cholesterol levels, High density lipoprotein cholesterol levels, HDL cholesterol levels, Triglycerides, Waist-to-hip ratio adjusted for BMI, Waist-to-hip ratio adjusted for BMI, Waist-to-hip ratio adjusted for BMI, …
rs1126161	3	172228827	0.673134	G	A	0.00755605	0.0013136	-0.0205	0.0139
rs79287178	3	172294500	0.968996	G	A	0.0317393	0.0037323	-0.0567	0.0538	Triglyceride levels, Triglyceride levels, Triglyceride levels, Triglycerides, Triglyceride levels (MTAG), Low-density lipoprotein levels (MTAG)
rs59837038	3	172317573	0.269318	T	C	0.00925679	0.00140968	0.0053	0.0189
rs3749228	3	184099342	0.062171	C	G	0.016102	0.00256483	0.0091	0.0354
rs57158761	3	185371172	0.563749	A	G	0.00983256	0.00124267	-0.0118	0.0163
rs34311866	4	951947	0.823863	T	C	0.0112024	0.00162748	-0.0095	0.0183	Triglyceride levels, Triglyceride levels, Triglyceride levels, HDL cholesterol levels, Waist-to-hip ratio adjusted for BMI, Waist-to-hip ratio adjusted for BMI, Waist-to-hip ratio adjusted for BMI, Waist circumference adjusted for body mass index, Triglyceride levels x alcohol consumption (drinkers vs non-drinkers) interaction (2df), Triglyceride levels x alcohol consumption (drinkers vs non-drin…
rs13108218	4	3443931	0.382898	A	G	0.0235214	0.00127797	0.0051	0.0176	Triglyceride levels, Triglyceride levels, Triglyceride levels, Triglyceride levels, Triglyceride levels, Triglyceride levels, Triglyceride levels, Triglyceride levels, Low density lipoprotein cholesterol levels, Low density lipoprotein cholesterol levels, Low density lipoprotein cholesterol levels, Low density lipoprotein cholesterol levels, Total cholesterol levels, Total cholesterol levels, Tot…
rs4450871	4	4990298	0.442403	G	A	0.00919546	0.00123876	-0.0348	0.0203	Triglyceride levels, Triglyceride levels, Triglyceride levels, High density lipoprotein cholesterol levels, High density lipoprotein cholesterol levels, High density lipoprotein cholesterol levels, Triglycerides, Triglycerides, Waist-to-hip ratio adjusted for BMI, Waist-to-hip ratio adjusted for BMI, Heel bone mineral density, Heel bone mineral density, Waist-hip ratio, Waist-hip ratio, Waist cir…
rs925098	4	17919811	0.264724	G	A	0.00884987	0.00139907	0.0018	0.0161
rs2970871	4	23890582	0.441213	T	C	0.00731296	0.00124467	0.0029	0.0163
rs6531735	4	39686332	0.492492	G	A	0.00636303	0.00123332	0.0294	0.0152
rs62303689	4	56295873	0.874913	C	A	0.0119739	0.00186461	0.0383	0.0289	Hip index
rs7696472	4	69538180	0.474738	A	G	0.00659221	0.00123581	0.0529	0.023
rs28636815	4	77197397	0.377474	G	A	0.011673	0.0012701	0.0104	0.013
rs13150068	4	88203828	0.564062	A	G	0.016714	0.0012453	0.0241	0.0135
rs6831257	4	100018260	0.340111	G	A	0.00797245	0.00130284	-0.0122	0.0159
rs138204164	4	120123417	0.87441	C	G	0.0116446	0.00186174	-0.0066	0.0235	Low density lipoprotein cholesterol levels, Total cholesterol levels
rs1433210	4	124766956	0.245263	C	A	0.0101067	0.00143272	-0.0204	0.0166
rs3733321	4	129043614	0.645545	T	G	0.00746574	0.00129339	-0.0166	0.0162
rs28925904	4	144359490	0.974702	C	T	0.0226954	0.00392355	-0.0698	0.0648
rs10857228	4	148979700	0.256721	T	C	0.0096684	0.00141161	-0.0051	0.0176
rs41280463	4	154191226	0.832659	G	A	0.0103347	0.00164944	0.0322	0.0225	Low density lipoprotein cholesterol levels, Low density lipoprotein cholesterol levels, Low density lipoprotein cholesterol levels, Total cholesterol levels, Total cholesterol levels, Total cholesterol levels, Non-HDL cholesterol levels, Non-HDL cholesterol levels
rs28712547	4	157646955	0.32095	G	A	0.00962545	0.0013205	0.0102	0.0161
rs78890745	4	159834474	0.108795	A	G	0.0202438	0.00198947	-0.0098	0.0305
rs11738093	5	53301425	0.748369	A	G	0.0138992	0.00142903	0.0313	0.0145
rs40270	5	55804552	0.22669	A	C	0.0177111	0.00147252	0.0335	0.0184	Bioavailable testosterone levels, Appendicular lean mass, Triglyceride levels (MTAG), High-density lipoprotein levels (MTAG)
rs10939934	5	61531501	0.422369	A	G	0.00754003	0.0012539	0.0171	0.0152
rs4976033	5	67714246	0.598947	A	G	0.0106141	0.00127583	0.0053	0.0166	Triglyceride levels, Triglyceride levels, Triglyceride levels, Triglyceride levels, Triglyceride levels, Triglyceride levels, Triglyceride levels, Type 2 diabetes, Type 2 diabetes, High density lipoprotein cholesterol levels, High density lipoprotein cholesterol levels, High density lipoprotein cholesterol levels, HDL cholesterol levels, Triglycerides, Triglycerides, Triglyceride levels (MTAG), B…
rs34651	5	72144005	0.9179651	T	C	0.0113884	0.00226544	-0.0137	0.0319
rs6860245	5	127367998	0.24709	C	G	0.0106527	0.00143705	0.0169	0.0177	HDL cholesterol, Appendicular lean mass
rs2057655	5	131807624	0.186744	A	G	0.0108694	0.00158771	-0.0145	0.0162	Low density lipoprotein cholesterol levels, Non-HDL cholesterol levels
rs1650527	5	158022724	0.767899	C	T	0.0136857	0.00147433	0.023	0.018	High density lipoprotein cholesterol levels
rs6879874	5	176730775	0.724183	T	A	0.0075198	0.00138259	0.0016	0.016
rs72648854	5	180222312	0.0512550000000001	C	T	0.0189541	0.00322106	-0.0276	0.0237
rs9379084	6	7231843	0.884204	G	A	0.012719	0.00199221	0.0055	0.0265	Type 2 diabetes, Type 2 diabetes, Type 2 diabetes, Type 2 diabetes, Type 2 diabetes, Type 2 diabetes, Type 2 diabetes, Type 2 diabetes, Type 2 diabetes, Type 2 diabetes, Type 2 diabetes, Type 2 diabetes, Bioavailable testosterone levels, Heel bone mineral density, Heel bone mineral density, Heel bone mineral density, Heel bone mineral density, Heel bone mineral density, Heel bone mineral density,…
rs2299055	6	15398331	0.117375	A	G	0.0107304	0.00192649	0.0247	0.0236
rs9366291	6	19381870	0.577052	C	G	0.00630674	0.00125545	0.0227	0.0159
rs28360642	6	41667506	0.83948	A	C	0.0204808	0.00169593	-0.0131	0.0231
rs11967262	6	43760327	0.511808	C	G	0.0109938	0.00123866	0.0427	0.0142	Triglyceride levels, Triglyceride levels, Type 2 diabetes, Type 2 diabetes, High density lipoprotein cholesterol levels, High density lipoprotein cholesterol levels, HDL cholesterol levels, Waist-to-hip ratio adjusted for BMI, Triglyceride levels x alcohol consumption (drinkers vs non-drinkers) interaction (2df), Triglyceride levels x alcohol consumption (drinkers vs non-drinkers) interaction (2d…
rs13200245	6	95949746	0.840884	A	G	0.00928557	0.00169419	0.0102	0.0216
rs150115323	6	117506408	0.372036	G	C	0.00638301	0.00128163	-0.0108	0.0162
rs58321169	6	126868567	0.732326	C	T	0.0101093	0.00140095	0.0348	0.015	Hip index
rs199607859	6	139835418	0.593993	T	G	0.010367	0.00126199	0.0088	0.0139	HDL cholesterol
rs1738386	6	151990235	0.379996	C	T	0.00808502	0.00127875	-0.0089	0.0156
rs555754	6	160769423	0.467759	A	G	0.0182759	0.00124077	-0.0037	0.0141	A body shape index, Pulse pressure
rs4709746	6	164133001	0.134119	T	C	0.0117766	0.0018256	0.0149	0.0238	Triglyceride levels, Triglyceride levels, Type 2 diabetes, Type 2 diabetes, Type 2 diabetes, Type 2 diabetes, Type 2 diabetes, Type 2 diabetes, Waist-to-hip ratio adjusted for BMI, Heel bone mineral density, Hip circumference adjusted for BMI, Diastolic blood pressure
rs73670309	7	1065947	0.893632	C	A	0.0117785	0.00201058	-0.0095	0.0276
rs2246223	7	6701189	0.555122	T	C	0.00767245	0.00124586	0.024	0.0156
rs10486782	7	15884421	0.76106	A	G	0.00826476	0.00145591	-0.0135	0.0192
rs2723555	7	17863633	0.488453	T	A	0.00644613	0.00123491	0.0444	0.0131
rs28459049	7	21567331	0.787203	C	T	0.00897459	0.00151674	-0.0291	0.0191
rs4563785	7	26349213	0.912931	G	T	0.0144891	0.00221358	-0.0851	0.0291	Waist-to-hip ratio adjusted for BMI, Waist-hip index
rs13237750	7	46456878	0.951761	C	T	0.0162724	0.00290937	-0.017	0.0382
rs17492269	7	70047405	0.823585	G	A	0.00981875	0.0016339	-0.0328	0.0208
rs799157	7	73020301	0.0432221	T	C	0.0169832	0.00303314	0.0136	0.0607	Triglyceride levels, Low density lipoprotein cholesterol levels, Low density lipoprotein cholesterol levels, Low density lipoprotein cholesterol levels, Low density lipoprotein cholesterol levels, High density lipoprotein cholesterol levels, Total cholesterol levels, Total cholesterol levels, Total cholesterol levels, Non-HDL cholesterol levels, Non-HDL cholesterol levels
rs848476	7	77541673	0.292159	G	A	0.0103733	0.00135334	0.0324	0.0172
rs1229498	7	81568750	0.27526	T	G	0.0112516	0.00140369	0.0029	0.0179	Total cholesterol levels, Total cholesterol levels
rs10238028	7	99208899	0.067041	G	A	0.0141832	0.00247488	0.0732	0.0319
rs6706	7	100471044	0.183551	T	C	0.0171595	0.00158973	0.0088	0.0179
rs11556924	7	129663496	0.389097	T	C	0.0112773	0.00126637	0.01	0.0178	Systolic blood pressure, Systolic blood pressure, Systolic blood pressure, Systolic blood pressure, Coronary artery disease, Coronary artery disease, Coronary artery disease, Coronary artery disease, Coronary artery disease, Coronary artery disease, Coronary artery disease, Coronary artery disease, Coronary artery disease, Diastolic blood pressure, Diastolic blood pressure, Diastolic blood pressu…
rs114949263	7	150498245	0.111159	C	T	0.0139233	0.00196872	-0.0005	0.0268
rs9987289	8	9183358	0.9078705	G	A	0.021619	0.00213422	-0.022	0.0233	Triglyceride levels, Low density lipoprotein cholesterol levels, Low density lipoprotein cholesterol levels, Low density lipoprotein cholesterol levels, Low density lipoprotein cholesterol levels, High density lipoprotein cholesterol levels, High density lipoprotein cholesterol levels, High density lipoprotein cholesterol levels, High density lipoprotein cholesterol levels, High density lipoprote…
rs62486442	8	12623463	0.665337	G	A	0.00756331	0.00132814	-0.0044	0.0177	HDL cholesterol levels, HDL cholesterol, Type ii diabetes
rs9644032	8	23414822	0.368235	T	G	0.00823178	0.0012815	0.007	0.0157
rs10095380	8	36853217	0.834373	G	C	0.0118764	0.00166705	0.0054	0.0175
rs12543287	8	42334511	0.372017	C	G	0.0105474	0.00128502	-0.0068	0.0153
rs76767219	8	81426196	0.034451	A	C	0.0483815	0.00338985	-0.0126	0.0464	Systolic blood pressure, Diastolic blood pressure
rs62515079	8	81442754	0.019907	G	A	0.0321276	0.0045103	-0.0261	0.0818
rs10095930	8	116974302	0.417115	C	T	0.00970943	0.00125944	0.0265	0.0157	C-reactive protein levels, C-reactive protein levels, C-reactive protein levels (MTAG)
rs11774700	8	118220270	0.308787	C	T	0.00750934	0.00134444	0.0421	0.0156
rs2980858	8	126501177	0.696302	C	T	0.0099459	0.00134543	0.0218	0.0143
rs4871015	8	128314516	0.581492	A	G	0.00787936	0.00126242	0.0224	0.0158
rs11780978	8	145034852	0.403073	A	G	0.00875809	0.00126176	-0.0234	0.0144
rs10108150	8	145687475	0.470017	A	G	0.00867953	0.00123464	0.0399	0.0156
rs868655	9	1037118	0.691635	C	A	0.00889621	0.00134216	0	0.0172
rs568656	9	4133874	0.351139	C	A	0.0115768	0.00134513	0.0046	0.0171
rs1330307	9	4305064	0.514883	A	C	0.00786625	0.00124259	0.0009	0.0128
rs10815276	9	5737692	0.456759	G	A	0.00768104	0.00124822	0.0391	0.0158
rs820504	9	6668278	0.863965	G	A	0.0137463	0.001807	-0.0211	0.0219
rs10961205	9	13722479	0.582604	A	G	0.00712592	0.00125497	-0.0129	0.0157
rs696825	9	86583076	0.251847	T	C	0.0241435	0.00142653	-0.0036	0.0151	Triglyceride levels, Triglyceride levels (MTAG)
rs4876993	9	92281403	0.488052	T	C	0.00692412	0.00123642	0.003	0.0156
rs1962883	9	107722705	0.52982	C	T	0.00804594	0.0012666	0.0182	0.0161	Gluteofemoral adipose tissue volumes (adjusted for BMI and height), Gluteofemoral adipose tissue volumes (adjusted for BMI and height), Visceral adipose tissue volumes (adjusted for BMI and height)
rs62580766	9	113034490	0.181214	T	C	0.011401	0.0016048	0.0111	0.0203
rs2986669	9	113187721	0.681436	A	G	0.0090621	0.00132323	0.0083	0.0135
rs112332688	9	119083371	0.767684	A	G	0.00783581	0.00146561	-0.0215	0.0193
rs4837794	9	123507855	0.331585	T	C	0.0103931	0.00131934	0.0321	0.014
rs9697210	9	131468740	0.853586	G	A	0.0154973	0.00175241	0.0421	0.0373	Low density lipoprotein cholesterol levels
rs143378550	9	133069741	0.025498	A	C	0.0190864	0.00430699	0.0128	0.0549
rs8176741	9	136131461	0.938152	G	A	0.0163463	0.00257988	0.0128	0.0263
rs72766607	9	136895818	0.979638	T	G	0.0315271	0.00436219	-0.0287	0.074	C-reactive protein levels (MTAG)
rs11791747	9	137106879	0.306547	G	A	0.00989946	0.00135159	-0.0223	0.0171
rs80126506	9	137159427	0.592269	A	G	0.00748515	0.00126016	-0.0307	0.0171
rs35233014	9	137268177	0.254515	C	A	0.0152657	0.00142892	-0.0123	0.0191
rs11103377	9	139097135	0.538173	G	A	0.00723973	0.00124697	0.0127	0.0167
rs7475279	10	5252866	0.845559	A	C	0.0183117	0.00170521	-0.0271	0.0213
rs899865	10	36473044	0.59973	T	C	0.0068649	0.00131238	0.0101	0.0162
rs1530439	10	63645959	0.308785	T	G	0.0114918	0.0013384	0.054	0.0171
rs2915023	10	77282899	0.9029788	G	A	0.0108118	0.00208485	-0.0055	0.026
rs1782652	10	81074125	0.618815	T	A	0.0136436	0.00128299	-0.0135	0.0144	Total cholesterol levels
rs11186719	10	93631956	0.522156	A	C	0.0118052	0.00123031	-0.0387	0.014
rs2068888	10	94839642	0.451225	A	G	0.0130615	0.00123726	0.0169	0.0156	Triglyceride levels, Triglyceride levels, Triglyceride levels, Triglyceride levels, Triglyceride levels, Low density lipoprotein cholesterol levels, Low density lipoprotein cholesterol levels, Low density lipoprotein cholesterol levels, Low density lipoprotein cholesterol levels, Low density lipoprotein cholesterol levels, High density lipoprotein cholesterol levels, High density lipoprotein chol…
rs11188601	10	97856899	0.364454	C	T	0.00968361	0.00128196	0.0176	0.0149
rs10883451	10	101924418	0.498806	C	T	0.00881011	0.00123319	0.0042	0.0156	Triglyceride levels, Triglycerides, Low-density lipoprotein levels (MTAG), Alcohol consumption (drinks per week) (MTAG)
rs140312320	10	103992418	0.932876	G	A	0.0166834	0.00246169	-0.0026	0.0335
rs35198068	10	114754784	0.709536	T	C	0.0112339	0.00135941	0.0247	0.0146	Body mass index, Body mass index, Body mass index, Weight
rs80235628	10	122859270	0.950127	G	A	0.0247091	0.00283695	-0.0841	0.0375	Hip circumference adjusted for BMI, Hip index
rs7481219	11	307808	0.413482	A	G	0.00777604	0.00131883	-0.0016	0.0213
rs11601507	11	5701074	0.069169	A	C	0.0183405	0.00240688	0.0544	0.0323	Low density lipoprotein cholesterol levels, Low density lipoprotein cholesterol levels, Low density lipoprotein cholesterol levels, Low density lipoprotein cholesterol levels, Low density lipoprotein cholesterol levels, Low density lipoprotein cholesterol levels, Low density lipoprotein cholesterol levels, Total cholesterol levels, Total cholesterol levels, HDL cholesterol levels, Non-HDL cholest…
rs1037169	11	13361005	0.313024	T	C	0.0129775	0.00133874	0.0239	0.0164	Triglyceride levels
rs76491020	11	32673898	0.093789	C	G	0.0123389	0.00220863	-0.015	0.0278
rs185044544	11	58867435	0.974928	T	G	0.0219396	0.00398286	0.1971	0.0762
rs174537	11	61552680	0.654276	G	T	0.0122602	0.00129959	0.0499	0.0133	High density lipoprotein cholesterol levels, Triglycerides, HDL cholesterol
rs12797706	11	65561369	0.234579	A	G	0.0129381	0.00146998	-0.0259	0.0169
rs3018695	11	68911500	0.492988	A	C	0.00871939	0.00124028	0.0054	0.0138
rs12280075	11	69170389	0.319901	G	T	0.00838029	0.0013332	-0.0502	0.0177
rs12804411	11	69284200	0.231234	T	C	0.014036	0.00146687	-0.0066	0.0192
rs11021232	11	95320808	0.820213	T	C	0.0134515	0.00161998	-0.0812	0.0178	HDL cholesterol levels, HDL cholesterol
rs73519353	11	95380754	0.00336800000000004	A	T	0.0699514	0.0114551	0.0625	0.0512
rs12787996	11	102057068	0.661075	C	A	0.00862088	0.0013097	0.0012	0.0163
rs10893876	11	128353007	0.766412	C	T	0.00796529	0.00147384	-0.0272	0.0152
rs740893	12	676209	0.213982	G	C	0.00935308	0.00151601	-0.0086	0.0197
rs10774095	12	3125648	0.806533	A	G	0.00862445	0.00158319	-0.0006	0.0217
rs76895963	12	4384844	0.020964	G	T	0.075445	0.00473236	0.1145	0.0802	Triglyceride levels, Triglyceride levels, Triglyceride levels, Triglyceride levels, Triglyceride levels, Triglyceride levels, Type 2 diabetes, Type 2 diabetes, Type 2 diabetes, Type 2 diabetes, Type 2 diabetes, Type 2 diabetes, Type 2 diabetes, Type 2 diabetes, Low density lipoprotein cholesterol levels, Low density lipoprotein cholesterol levels, Low density lipoprotein cholesterol levels, Low d…
rs17887160	12	6877721	0.720025	C	T	0.00904576	0.0013888	0.0012	0.0189
rs3782735	12	6885076	0.600654	A	G	0.0101224	0.00128658	0.0042	0.0163
rs7298820	12	20581339	0.205464	T	A	0.015038	0.00153248	0.0292	0.02
rs4149056	12	21331549	0.848805	T	C	0.0298898	0.00171869	0.0049	0.019	Triglyceride levels, Triglyceride levels, Triglycerides, Triglycerides, Bioavailable testosterone levels, Bioavailable testosterone levels, Bioavailable testosterone levels, Heel bone mineral density, Low testosterone levels, Metabolite levels, Metabolite levels, Metabolite levels, Testosterone levels, Testosterone levels
rs11047237	12	24206326	0.965318	A	T	0.0275313	0.00335649	-0.0174	0.0401
rs75130744	12	25410741	0.928584	G	C	0.0256682	0.00239718	0.0016	0.0335
rs1872992	12	26457190	0.756315	A	G	0.00860131	0.00143284	0.0076	0.0149	Triglyceride levels, Heel bone mineral density, Heel bone mineral density, Hip circumference adjusted for BMI, Waist-to-hip ratio adjusted for body mass index
rs10880868	12	46322449	0.788982	C	T	0.00803637	0.00150347	0.0455	0.0201	Total cholesterol levels, C-reactive protein levels
rs4307773	12	51144432	0.418763	T	C	0.0141535	0.00124562	0.007	0.0145
rs7484541	12	57714803	0.227751	T	A	0.0158688	0.00146483	0.0035	0.0158	Coronary artery disease, Low testosterone levels
rs8756	12	66359752	0.485175	C	A	0.00845938	0.0012326	0.0249	0.0126	Triglyceride levels, Vertex-wise sulcal depth, Cortical thickness
rs2438109	12	67653617	0.656713	C	T	0.00653533	0.0013113	-0.0276	0.0164
rs3751129	12	102455729	0.216322	A	G	0.0107555	0.00149387	-0.0127	0.0193
rs183015141	12	112069836	0.973296	G	A	0.0244276	0.00396157	-0.0021	0.0467
rs7139079	12	121415293	0.592779	A	G	0.0128703	0.00125495	0.0141	0.0131	Bioavailable testosterone levels
rs12311848	12	124486851	0.332566	G	A	0.014099	0.00130721	-0.0089	0.0165
rs12864658	13	50666074	0.050964	T	C	0.0187243	0.0028207	0.028	0.0391
rs9556403	13	95236825	0.350483	G	A	0.00722628	0.00129962	-0.0088	0.0157
rs7321688	13	115000365	0.766545	C	A	0.00860832	0.00146593	0.0042	0.018
rs17128091	14	23714682	0.25586	C	G	0.0126346	0.0014197	-0.0313	0.019	Bioavailable testosterone levels
rs11621792	14	24871926	0.547669	C	T	0.0261123	0.00125402	-0.0323	0.0175	Low density lipoprotein cholesterol levels, Low density lipoprotein cholesterol levels, Low density lipoprotein cholesterol levels, Low density lipoprotein cholesterol levels, Low density lipoprotein cholesterol levels, Low density lipoprotein cholesterol levels, Total cholesterol levels, Total cholesterol levels, Total cholesterol levels, Total cholesterol levels, Total cholesterol levels, Total…
rs2239222	14	73011885	0.349334	G	A	0.00998727	0.0013067	0.0027	0.0172	C-reactive protein levels, C-reactive protein levels, C-reactive protein levels, C-reactive protein levels, C-reactive protein levels, C-reactive protein, C-reactive protein levels (MTAG)
rs13379043	14	74250126	0.277993	C	T	0.0112783	0.00140815	-0.0378	0.0184	Low density lipoprotein cholesterol levels, Low density lipoprotein cholesterol levels, Low density lipoprotein cholesterol levels, Low density lipoprotein cholesterol levels, Low density lipoprotein cholesterol levels, High density lipoprotein cholesterol levels, High density lipoprotein cholesterol levels, High density lipoprotein cholesterol levels, High density lipoprotein cholesterol levels,…
rs1005421	14	89886940	0.583258	C	T	0.00813611	0.00126708	-0.003	0.0175
rs28929474	14	94844947	0.02015	T	C	0.0609132	0.00441138	-0.0264	0.0481	Low density lipoprotein cholesterol levels, Low density lipoprotein cholesterol levels, C-reactive protein levels, C-reactive protein levels, C-reactive protein levels, Bioavailable testosterone levels, Heel bone mineral density, Systolic blood pressure, Systolic blood pressure, Appendicular lean mass, Appendicular lean mass, Appendicular lean mass, Hip circumference adjusted for BMI, Hip circumf…
rs17580	14	94847262	0.0479810000000001	A	T	0.024013	0.00289995	0.0185	0.0373	Low density lipoprotein cholesterol levels, Low density lipoprotein cholesterol levels, Low density lipoprotein cholesterol levels, Low density lipoprotein cholesterol levels, Low density lipoprotein cholesterol levels, Low density lipoprotein cholesterol levels, Low density lipoprotein cholesterol levels, Total cholesterol levels, Total cholesterol levels, Total cholesterol levels, Total cholest…
rs2498786	14	105262368	0.384603	C	G	0.0110479	0.00127438	0.0065	0.0197	HDL cholesterol levels
rs12593818	15	35153930	0.262761	T	C	0.00883108	0.00140881	-0.0118	0.018
rs275177	15	39449003	0.149747	C	T	0.0100363	0.00176891	0.0145	0.024
rs11637595	15	40387728	0.723599	C	T	0.0119621	0.00139775	0.0053	0.0195
rs2009310	15	41965591	0.496397	T	G	0.00826317	0.00123781	0.0218	0.0156
rs139974673	15	44027885	0.974365	T	C	0.0537154	0.0039118	-0.0395	0.0493	Triglyceride levels, Triglyceride levels, Triglyceride levels, Triglyceride levels, Triglycerides, Non-HDL cholesterol levels, Non-HDL cholesterol levels, Triglyceride levels (MTAG), Low-density lipoprotein levels (MTAG), Familial combined hyperlipidemia defined by Consensus criteria, Familial combined hyperlipidemia defined by Dutch criteria, Metabolic syndrome, VLDL cholesterol levels, Total fa…
rs79391862	15	53739426	0.985902	A	C	0.0730502	0.00532192	-0.0019	0.1135	Low density lipoprotein cholesterol levels, Low density lipoprotein cholesterol levels, Low density lipoprotein cholesterol levels, Total cholesterol levels, Total cholesterol levels, C-reactive protein levels, Non-HDL cholesterol levels, Non-HDL cholesterol levels, Low testosterone levels
rs79237700	15	53741612	0.961839	T	C	0.020348	0.00322703	0.071	0.0577
rs8027064	15	53741826	0.035042	A	G	0.0265578	0.00339731	-0.0646	0.05
rs12438742	15	61947280	0.570004	G	C	0.00693066	0.00125289	0.0029	0.0139	Triglyceride levels, High density lipoprotein cholesterol levels
rs12906447	15	96224270	0.551672	C	T	0.00899915	0.0012509	0.0063	0.0151
rs56332871	15	96714816	0.272252	A	C	0.038702	0.00139471	-0.0168	0.0178	High density lipoprotein cholesterol levels, High density lipoprotein cholesterol levels, Bioavailable testosterone levels, Bioavailable testosterone levels
rs1684608	16	4676852	0.807368	C	A	0.00901966	0.00157216	0.0625	0.0225	Triglyceride levels
rs72782727	16	11878033	0.75372	G	T	0.00874199	0.00143914	0.0376	0.0194
rs4122352	16	15174571	0.295545	A	G	0.0107544	0.0013618	0.0111	0.0204
rs2925979	16	81534790	0.699772	C	T	0.0135186	0.00135218	0.0131	0.017	Triglyceride levels, Triglyceride levels, Triglyceride levels, Triglyceride levels, Triglyceride levels, Triglyceride levels, Triglyceride levels, Triglyceride levels, Triglyceride levels, Triglyceride levels, Type 2 diabetes, Type 2 diabetes, Type 2 diabetes, Type 2 diabetes, Type 2 diabetes, Type 2 diabetes, Type 2 diabetes, Type 2 diabetes, Type 2 diabetes, Type 2 diabetes, Type 2 diabetes, Hi…
rs67890964	16	83979317	0.373584	C	T	0.0105183	0.00128089	-0.0055	0.0192	Low density lipoprotein cholesterol levels, Low density lipoprotein cholesterol levels, Low density lipoprotein cholesterol levels, Low density lipoprotein cholesterol levels, Total cholesterol levels, Total cholesterol levels, Total cholesterol levels, Total cholesterol levels, C-reactive protein levels, Non-HDL cholesterol levels, Non-HDL cholesterol levels, C-reactive protein levels (MTAG)
rs11641834	16	88070573	0.570554	C	T	0.0103511	0.00125594	-0.009	0.018
rs67651018	16	88527222	0.306898	A	G	0.00740694	0.00134655	-0.0343	0.019
rs11078597	17	1618363	0.185905	C	T	0.0155961	0.0015413	0.0047	0.021	Triglyceride levels, Triglyceride levels, Triglyceride levels, Triglyceride levels, Triglycerides, C-reactive protein levels, C-reactive protein levels, Bioavailable testosterone levels, Bioavailable testosterone levels, C-reactive protein, C-reactive protein levels (MTAG)
rs858519	17	7531965	0.556552	C	T	0.0987547	0.001209	-0.0009	0.0139	Type 2 diabetes, Type 2 diabetes, Waist-hip ratio
rs17669311	17	13837051	0.609988	G	A	0.00939057	0.00124539	0.0048	0.0162
rs2525570	17	29681245	0.600891	G	A	0.0072085	0.0012266	-0.0087	0.0147
rs17616365	17	38256401	0.967911	G	A	0.0280429	0.00341168	-0.0906	0.0462
rs4264433	17	45737275	0.514481	T	A	0.019504	0.00120247	-0.0127	0.0129	High density lipoprotein cholesterol levels, High density lipoprotein cholesterol levels, Total cholesterol levels, Total cholesterol levels, LDL cholesterol levels
rs140302625	17	47379867	0.08651	T	G	0.0622307	0.00213407	0.0271	0.0285
rs8178824	17	64224775	0.970217	C	T	0.0427329	0.00354014	0.0369	0.0592	Total cholesterol levels, Total cholesterol levels, C-reactive protein levels, Non-HDL cholesterol levels, Non-HDL cholesterol levels, Bioavailable testosterone levels, Bioavailable testosterone levels, LDL cholesterol levels, LDL cholesterol levels, C-reactive protein, C-reactive protein levels (MTAG)
rs11079685	17	65257494	0.521766	A	G	0.00800479	0.00120629	0.0018	0.0181
rs740516	17	67082962	0.849078	C	G	0.00935451	0.00168331	0.0219	0.0235	Low density lipoprotein cholesterol levels, Total cholesterol levels, Total cholesterol levels, Total cholesterol levels, LDL cholesterol levels
rs72844546	17	73149850	0.345886	C	T	0.0103075	0.00125978	-0.0113	0.0168
rs78057960	17	73779075	0.293576	T	C	0.0113463	0.00132297	0.003	0.0177
rs10153315	17	79481772	0.580864	T	C	0.00934357	0.00121895	0.0113	0.0161
rs11664106	18	2846812	0.372641	T	A	0.00836172	0.00131435	-0.0443	0.0206	Triglyceride levels, Triglyceride levels, Triglyceride levels, Triglyceride levels, Triglycerides, Triglycerides, Waist-to-hip ratio adjusted for BMI, Waist-hip ratio, Waist circumference adjusted for body mass index, Body fat percentage, Metabolic biomarkers (multivariate analysis)
rs4092465	18	55080437	0.649015	G	A	0.0118034	0.00130501	-0.0066	0.0183	C-reactive protein levels, Alcohol consumption (drinks per week), Alcohol consumption (drinks per week) (MTAG)
rs12454712	18	60845884	0.376392	C	T	0.0103774	0.00128108	0.0154	0.0208	Triglyceride levels, Triglyceride levels, Triglyceride levels, Type 2 diabetes, Type 2 diabetes, Type 2 diabetes, Type 2 diabetes, Type 2 diabetes, Type 2 diabetes, Type 2 diabetes, Type 2 diabetes, Type 2 diabetes, Type 2 diabetes, Type 2 diabetes, Type 2 diabetes, Type 2 diabetes, High density lipoprotein cholesterol levels, High density lipoprotein cholesterol levels, Triglycerides, Waist-to-h…
rs4327143	18	71925113	0.714237	A	G	0.00865739	0.00137506	0.0098	0.0172
rs892225	19	1152656	0.380269	G	A	0.00846582	0.00128603	-0.0206	0.0166	Asthma (childhood onset), Asthma (childhood onset)
rs11539938	19	3062857	0.421359	C	T	0.00882183	0.00130321	0.0274	0.0239
rs60018147	19	3375572	0.119859	G	A	0.0155208	0.00200168	0.096	0.0476	Heel bone mineral density, Heel bone mineral density
rs2288926	19	4498245	0.310853	A	G	0.00688754	0.00134132	0.0061	0.0174
rs8107967	19	7972615	0.567302	G	A	0.00859033	0.00124759	-0.0052	0.0174	Appendicular lean mass
rs4804669	19	12502457	0.217168	A	G	0.00918156	0.00151346	-0.0078	0.0245	Waist circumference adjusted for body mass index
rs7252372	19	14172896	0.55697	G	C	0.00705115	0.00126499	-0.0166	0.0197
rs202200760	19	17346854	0.03903	C	G	0.0761487	0.00348342	0.0185	0.0473	Bioavailable testosterone levels, Bioavailable testosterone levels
rs58489806	19	19456917	0.912819	C	T	0.0120784	0.00219969	-0.0216	0.024
rs7250869	19	33887405	0.690021	C	T	0.0114357	0.00133744	0.0189	0.0144	Type 2 diabetes, Triglycerides
rs2018519	19	35559787	0.181242	C	T	0.0203457	0.00160784	0.0206	0.0214	Triglycerides
rs11666245	19	38229926	0.953554	G	A	0.01636	0.00293797	0.0225	0.0403	C-reactive protein levels, C-reactive protein levels, C-reactive protein, C-reactive protein levels (MTAG)
rs5117	19	45418790	0.235459	C	T	0.0107889	0.00146304	0.0055	0.0193	Triglyceride levels, Low density lipoprotein cholesterol levels, Triglycerides, Waist-to-hip ratio adjusted for BMI, Waist-to-hip ratio adjusted for BMI, Waist-hip index, Hip index
rs5112	19	45430280	0.532859	G	C	0.00912622	0.00132814	-0.0141	0.0242	Triglyceride levels, Triglyceride levels, Triglyceride levels, Total triglycerides levels, Total triglycerides levels, Total fatty acid levels
rs73036519	19	45748362	0.699571	G	C	0.00855634	0.00135795	0.0168	0.0188	Systolic blood pressure
rs34255979	19	46384830	0.12104	T	C	0.0282398	0.00190131	-0.0342	0.0218	Bioavailable testosterone levels
rs62128735	19	48113604	0.696749	A	G	0.0100586	0.00135319	0.0188	0.0202
rs59774409	19	50016748	0.082186	T	C	0.0179876	0.0022544	0.0021	0.0324	Triglycerides, Triglycerides, Total triglycerides levels, Low-density lipoprotein levels (MTAG), Total fatty acid levels
rs4077285	19	56599405	0.9062301	G	C	0.0114975	0.0021402	0.0056	0.0371
rs11668201	19	59003632	0.189933	T	A	0.00858365	0.00158358	-0.0019	0.0206
rs1741344	20	4101800	0.634346	T	C	0.00709277	0.00128693	0.0098	0.0161	Systolic blood pressure, Appendicular lean mass, Diastolic blood pressure
rs13042148	20	32298286	0.845319	C	T	0.0156873	0.00171188	0.012	0.0245	Diastolic blood pressure, Diastolic blood pressure
rs6058067	20	33095095	0.305065	G	T	0.00944516	0.00135456	0.0105	0.0159
rs6088776	20	33835773	0.860648	T	C	0.0104983	0.00179146	0.034	0.0222
rs2207132	20	39142516	0.96632	G	A	0.0276218	0.00343123	-0.0183	0.0689	Triglyceride levels, Low density lipoprotein cholesterol levels, Low density lipoprotein cholesterol levels, Low density lipoprotein cholesterol levels, Total cholesterol levels, Total cholesterol levels, Total cholesterol levels, Total cholesterol levels, Triglycerides, Triglycerides, Triglycerides, Waist-to-hip ratio adjusted for BMI, C-reactive protein levels, C-reactive protein levels, C-reac…
rs6073431	20	43040569	0.5317	T	C	0.0167792	0.00126451	-0.0288	0.0143	Bioavailable testosterone levels, Low-density lipoprotein levels (MTAG)
rs4810580	20	45594295	0.782389	T	G	0.00962863	0.00151046	0.0161	0.0185
rs16995626	20	49540925	0.072253	C	T	0.017988	0.00239711	-0.0214	0.0333
rs1033667	22	29130300	0.299679	T	C	0.00920782	0.00135981	0.0163	0.016	Non-HDL cholesterol levels
rs5753111	22	30779211	0.290673	T	C	0.0129158	0.0013724	-0.0315	0.0175
rs5750131	22	36007421	0.615861	G	A	0.00678336	0.0012849	-0.0089	0.0178
rs3747207	22	44324855	0.214383	A	G	0.0172527	0.00151202	-0.0031	0.0172	Triglyceride levels, Type 2 diabetes, Type 2 diabetes, Low density lipoprotein cholesterol levels, Low density lipoprotein cholesterol levels, Total cholesterol levels, Total cholesterol levels, Total cholesterol levels, Total cholesterol levels, Total cholesterol levels, Non-HDL cholesterol levels, HDL cholesterol
*: confounding factors associated with pleiotropic SNPs in the Mendelian Randomization analysis of sex hormone-binding globulin with rheumatoid arthritis. SNP: single nucleotide polymorphism; Chr: chromosome; A1: effect allele; A2: the other allele

## Sheet: S4
Table S4. The characteristic of crude sex hormone-binding globulin associated index SNPs, their effect sizes with exposure and outcome, as well as their associations with potential confounders.
SNP	Chr	Position	Allele frequency	A1	A2	Exposure		Outcome		Confounder*
						beta	se	beta	se
rs7539725	1	10125407	0.137449	G	A	0.00711307	0.00135006	-0.0185	0.024	C-reactive protein levels
rs75077113	1	11214582	0.277405	C	A	0.0070989	0.00104988	0.005	0.0196	Heel bone mineral density, Heel bone mineral density, Heel bone mineral density
rs36086195	1	16510894	0.580121	T	C	0.0116575	0.000939315	0.0167	0.0157	Low density lipoprotein cholesterol levels, Total cholesterol levels, Non-HDL cholesterol levels
rs114165349	1	27021913	0.976559	G	C	0.0782265	0.00308292	0.045	0.0592	Triglyceride levels, Triglyceride levels, Triglyceride levels, Triglyceride levels, Low density lipoprotein cholesterol levels, Low density lipoprotein cholesterol levels, Low density lipoprotein cholesterol levels, Total cholesterol levels, Total cholesterol levels, Total cholesterol levels, HDL cholesterol levels, HDL cholesterol levels, Triglycerides, Non-HDL cholesterol levels, Non-HDL choles…
rs947643	1	31461438	0.751519	G	A	0.00715063	0.00107242	0.0269	0.0179
rs1969213	1	42238531	0.528164	A	G	0.00470522	0.000931585	0.007	0.0146
rs1883783	1	54890956	0.429706	T	G	0.00628656	0.000937256	0.0028	0.016	Triglyceride levels, Triglyceride levels
rs35067979	1	61925076	0.928864	C	T	0.0134513	0.00188801	0.0227	0.0362
rs469864	1	91542517	0.790556	T	C	0.00955568	0.00114392	0.0212	0.0197	C-reactive protein
rs12385720	1	93539383	0.371007	G	A	0.00736475	0.000966542	0.0538	0.0142
rs1730859	1	107617707	0.34322	G	A	0.0236575	0.000983935	-0.0405	0.0145	Low density lipoprotein cholesterol levels, Low density lipoprotein cholesterol levels, Body mass index, LDL cholesterol, Body mass index (MTAG)
rs140584594	1	110232983	0.269644	A	G	0.0132351	0.00103901	0.003	0.0724	HDL cholesterol levels, HDL cholesterol levels, Bioavailable testosterone levels, Bioavailable testosterone levels, HDL cholesterol, LDL cholesterol levels
rs41264630	1	149885800	0.080157	A	G	0.0141587	0.00170617	-0.0104	0.0307
rs267733	1	150958836	0.838823	A	G	0.0129483	0.00125973	-0.0296	0.0214	Low density lipoprotein cholesterol levels, Low density lipoprotein cholesterol levels, Low density lipoprotein cholesterol levels, Total cholesterol levels, Non-HDL cholesterol levels, Non-HDL cholesterol levels, LDL cholesterol levels, LDL cholesterol
rs72694845	1	151909812	0.969659	A	C	0.0180871	0.00275478	0.007	0.0667
rs9427104	1	154589232	0.478751	T	C	0.0119807	0.000927617	-0.021	0.0151
rs10797877	1	171075556	0.528619	C	T	0.00730658	0.0009293	0.0085	0.0134
rs78444298	1	184672098	0.980377	G	A	0.0288182	0.00336763	0.0973	0.0701	Waist circumference adjusted for body mass index, Glucose levels, Body size at age 10
rs4639796	1	197126649	0.84011	G	A	0.0139887	0.00126431	-0.0096	0.022	Systolic blood pressure, Pulse pressure
rs17583875	1	197924770	0.021072	A	G	0.0266275	0.00322096	0.0573	0.0466
rs7540115	1	200265618	0.818942	C	A	0.00677993	0.00120484	-0.0334	0.0203
rs2369633	1	205181062	0.0918001	T	C	0.00974639	0.0016053	-0.0305	0.0273	Waist-to-hip ratio adjusted for BMI, Waist-to-hip ratio adjusted for BMI, Waist-hip index, Subcortical volume (MOSTest)
rs1223791	1	214321081	0.163197	G	A	0.0148083	0.00125569	-0.0129	0.0213
rs7539006	1	214398058	0.255023	A	C	0.00636411	0.00106423	0.0168	0.0164
rs3001032	1	219727779	0.319731	C	T	0.00918505	0.00099411	-0.0051	0.0164	Adiponectin levels
rs1389742	1	220967683	0.574249	G	A	0.00881311	0.000935867	0.0039	0.016	Low density lipoprotein cholesterol levels, High density lipoprotein cholesterol levels, Total cholesterol levels
rs2247213	1	221055463	0.670449	G	A	0.010628	0.000986556	0.0294	0.0135
rs2234922	1	226026406	0.800096	A	G	0.00751381	0.0011596	0.0006	0.0196
rs1870927	1	226426337	0.620914	A	T	0.00715319	0.000958429	0.0116	0.0154
rs4668732	2	11716919	0.636697	T	A	0.00622506	0.000974911	-0.004	0.017
rs35633876	2	20363074	0.515573	G	T	0.00776514	0.000931828	0.0004	0.0133	Total cholesterol levels, HDL cholesterol levels
rs4665972	2	27598097	0.606698	C	T	0.0349309	0.00095436	0.0237	0.0154	Triglyceride levels, Triglyceride levels, Triglyceride levels, Triglyceride levels, Triglyceride levels, Triglyceride levels, Triglyceride levels, Triglyceride levels, Triglyceride levels, Low density lipoprotein cholesterol levels, Total cholesterol levels, Triglycerides, Appendicular lean mass, Triglyceride levels x alcohol consumption (drinkers vs non-drinkers) interaction (2df), Triglyceride …
rs10210970	2	28646847	0.870513	C	T	0.00798562	0.00138046	-0.0108	0.0204	Triglyceride levels, Triglyceride levels (MTAG), Low-density lipoprotein levels (MTAG)
rs72798731	2	32515337	0.034444	T	C	0.0164423	0.00261096	0.0141	0.0466
rs6736913	2	42510018	0.0209458	A	G	0.0322807	0.00323118	-0.0155	0.0687
rs11690748	2	48584575	0.62288	C	G	0.005379	0.000957767	0.0155	0.0139	Drinks per week, Drinks per week
rs998230	2	55121930	0.608052	C	G	0.00517429	0.00095134	0.0184	0.0154
rs17008851	2	61606097	0.132835	G	A	0.00906233	0.00136853	-0.0468	0.0188
rs6546096	2	64906295	0.26245	A	G	0.0214141	0.00105906	-0.0056	0.0182
rs12624244	2	70417138	0.935583	A	G	0.0194146	0.00189237	-0.0083	0.0315
rs2670747	2	71525784	0.127318	G	A	0.00874097	0.00139096	-0.0195	0.0233
rs11164095	2	97155208	0.279327	T	C	0.0056803	0.00103822	-0.0359	0.0173
rs11688682	2	121347612	0.270667	C	G	0.00698359	0.0010803	0.0509	0.0223	Triglyceride levels, Triglyceride levels, Type 2 diabetes, Type 2 diabetes, Type 2 diabetes, Type 2 diabetes, High density lipoprotein cholesterol levels, High density lipoprotein cholesterol levels, HDL cholesterol levels, Systolic blood pressure, Cardiovascular disease
rs2307394	2	148716428	0.302649	C	T	0.00670905	0.0010116	-0.002	0.0144	Diastolic blood pressure
rs13389219	2	165528876	0.393278	T	C	0.0137302	0.000948724	0.0345	0.0157	Triglyceride levels, Triglyceride levels, Triglyceride levels, Triglyceride levels, Triglyceride levels, Type 2 diabetes, Type 2 diabetes, Type 2 diabetes, Low density lipoprotein cholesterol levels, High density lipoprotein cholesterol levels, High density lipoprotein cholesterol levels, High density lipoprotein cholesterol levels, HDL cholesterol levels, Triglycerides, Waist-to-hip ratio adjust…
rs10187560	2	173925051	0.302903	T	C	0.00507307	0.00100993	0.0257	0.0166
rs2364717	2	178101235	0.539195	T	C	0.00530146	0.000936846	-0.0044	0.0154
rs10169561	2	180458771	0.464294	C	T	0.00543339	0.000933129	0.0037	0.0151
rs1047891	2	211540507	0.315535	A	C	0.00735289	0.000996886	-0.0056	0.0159	High density lipoprotein cholesterol levels, High density lipoprotein cholesterol levels, HDL cholesterol levels, HDL cholesterol levels, HDL cholesterol levels, HDL cholesterol levels, Systolic blood pressure, Systolic blood pressure, Systolic blood pressure, Systolic blood pressure, HDL cholesterol, HDL cholesterol, Appendicular lean mass, Appendicular lean mass, Appendicular lean mass, Appendi…
rs62182125	2	219274142	0.449221	G	A	0.0064903	0.000935456	0.0191	0.0134
rs78058190	2	219699999	0.949606	G	A	0.0194062	0.00239072	0.0734	0.1052	Triglyceride levels, Triglyceride levels, Triglyceride levels, Triglyceride levels, Low density lipoprotein cholesterol levels, Low density lipoprotein cholesterol levels, High density lipoprotein cholesterol levels, High density lipoprotein cholesterol levels, High density lipoprotein cholesterol levels, High density lipoprotein cholesterol levels, HDL cholesterol levels, HDL cholesterol levels,…
rs57467915	2	220081416	0.984986	G	A	0.0241376	0.00380418	0.0734	0.0749
rs4674669	2	223430985	0.138638	C	T	0.00684645	0.00134304	0.0269	0.0216
rs2943641	2	227093745	0.352774	T	C	0.0134909	0.000969525	0.01	0.0131	Type 2 diabetes, High density lipoprotein cholesterol levels, High density lipoprotein cholesterol levels, Triglycerides, Triglycerides, Adiponectin levels
rs11682084	2	231286503	0.714258	C	A	0.00677018	0.00102749	-0.0188	0.0157
rs62195072	2	234260879	0.324452	C	T	0.00733892	0.000992103	-0.0056	0.0137
rs1801282	3	12393125	0.120447	G	C	0.0183443	0.00142776	-0.0762	0.0229	Triglyceride levels, Type 2 diabetes, Type 2 diabetes, Type 2 diabetes, Type 2 diabetes, Type 2 diabetes, Type 2 diabetes, Type 2 diabetes, Type 2 diabetes, Type 2 diabetes, Type 2 diabetes, Systolic blood pressure, Body mass index, Body mass index, Pulse pressure, Type ii diabetes, Fasting blood insulin (BMI interaction), Fasting blood insulin adjusted for BMI
rs6792725	3	24520283	0.692987	G	A	0.0141084	0.00104018	-0.0007	0.0178	Triglyceride levels, Triglyceride levels, Triglyceride levels, Triglyceride levels, Triglyceride levels, Low density lipoprotein cholesterol levels, Low density lipoprotein cholesterol levels, Total cholesterol levels, Total cholesterol levels, Triglycerides, Triglycerides, Triglycerides, C-reactive protein levels, C-reactive protein levels, C-reactive protein levels, Non-HDL cholesterol levels, …
rs784504	3	39195260	0.811469	C	G	0.00703452	0.00119064	0.0146	0.0181
rs12487736	3	47459679	0.423758	C	T	0.0083278	0.000941618	-0.0215	0.0147
rs59906301	3	49819665	0.67899	G	A	0.0112574	0.00100216	0.0219	0.0136
rs13082048	3	86964322	0.360708	A	G	0.00590015	0.000974215	0.0057	0.0164
rs13315174	3	105406468	0.783772	G	A	0.00756575	0.00113284	0.0552	0.0192
rs2953761	3	129745975	0.7756	A	G	0.00676669	0.00112767	-0.0103	0.0207
rs687339	3	135932359	0.227746	C	T	0.0311993	0.00111062	-0.003	0.018	Triglyceride levels, High density lipoprotein cholesterol levels, C-reactive protein levels, C-reactive protein levels, C-reactive protein levels, Non-HDL cholesterol levels, Non-HDL cholesterol levels, Bioavailable testosterone levels, C-reactive protein, Body mass index (MTAG)
rs9834503	3	149994882	0.539353	A	C	0.00600151	0.000977879	-0.0141	0.0167
rs62271373	3	150066540	0.940034	T	A	0.0161697	0.00199693	0.0187	0.036	Triglyceride levels, Triglyceride levels, Triglyceride levels, Type 2 diabetes, Type 2 diabetes, Type 2 diabetes, High density lipoprotein cholesterol levels, High density lipoprotein cholesterol levels, High density lipoprotein cholesterol levels, HDL cholesterol levels, Triglycerides, Waist-to-hip ratio adjusted for BMI, Waist-to-hip ratio adjusted for BMI, Waist-to-hip ratio adjusted for BMI, …
rs55735727	3	169488148	0.269447	T	A	0.0066674	0.00106261	0.0493	0.0148
rs79287178	3	172294500	0.968606	G	A	0.0347016	0.0028043	-0.0567	0.0538	Triglyceride levels, Triglyceride levels, Triglyceride levels, Triglycerides, Triglyceride levels (MTAG), Low-density lipoprotein levels (MTAG)
rs234043	3	172313367	0.282243	T	C	0.00792581	0.00103439	-0.0114	0.0175
rs57158761	3	185371172	0.563686	A	G	0.00716432	0.000939704	-0.0118	0.0163
rs7430950	3	196233136	0.747209	A	C	0.00803838	0.00107245	-0.0213	0.0187
rs11725653	4	963397	0.893645	C	T	0.0101767	0.00151155	-0.0059	0.0202
rs13108218	4	3443931	0.382812	A	G	0.0228387	0.000965556	0.0051	0.0176	Triglyceride levels, Triglyceride levels, Triglyceride levels, Triglyceride levels, Triglyceride levels, Triglyceride levels, Triglyceride levels, Triglyceride levels, Low density lipoprotein cholesterol levels, Low density lipoprotein cholesterol levels, Low density lipoprotein cholesterol levels, Low density lipoprotein cholesterol levels, Total cholesterol levels, Total cholesterol levels, Tot…
rs2724475	4	17946432	0.261619	T	C	0.00765908	0.00105921	0.0059	0.0161
rs2970877	4	23887454	0.296768	G	T	0.00774863	0.00102077	-0.0121	0.0174
rs7696472	4	69538180	0.475076	A	G	0.0131911	0.000932549	0.0529	0.023
rs28507491	4	77197651	0.37667	A	G	0.0124772	0.000959954	0.0105	0.013
rs72663907	4	87185271	0.877942	T	G	0.00987821	0.00147496	0.006	0.0291
rs13150068	4	88203828	0.563263	A	G	0.0188174	0.00093959	0.0241	0.0135
rs7678138	4	120106766	0.874484	G	A	0.00987901	0.00140571	-0.0048	0.0237	Total cholesterol levels
rs1433210	4	124766956	0.246165	C	A	0.00665505	0.00108098	-0.0204	0.0166
rs62334584	4	129031788	0.620688	T	C	0.00644897	0.000963913	-0.0152	0.016
rs28925904	4	144359490	0.97499	C	T	0.0242456	0.0029797	-0.0698	0.0648
rs10027275	4	148981496	0.258619	G	C	0.0107007	0.00107079	-0.0079	0.0177	C-reactive protein levels
rs28367132	4	149639865	0.203266	A	G	0.00624549	0.00115603	-0.0326	0.0188
rs72729610	4	154190965	0.832892	A	G	0.0100277	0.00124784	0.0318	0.0225	LDL cholesterol levels, LDL cholesterol levels
rs28730491	4	157681274	0.318848	C	G	0.00818639	0.00100053	0.0097	0.0162	Abdominal adipose tissue volumes to gluteofemoral adipose tissue volumes ratio
rs78890745	4	159834474	0.108832	A	G	0.0178018	0.00150241	-0.0098	0.0305
rs11729169	4	171019391	0.107142	T	C	0.0117013	0.00150581	0.0215	0.0259
rs72709458	5	1283755	0.793185	C	T	0.0058458	0.0011651	0.0674	0.0187
rs7735249	5	53310139	0.887003	C	G	0.0168411	0.00148128	0.0363	0.0203	Triglyceride levels, Low density lipoprotein cholesterol levels, Triglycerides
rs40270	5	55804552	0.227273	A	C	0.0166779	0.00111188	0.0335	0.0184	Bioavailable testosterone levels, Appendicular lean mass, Triglyceride levels (MTAG), High-density lipoprotein levels (MTAG)
rs79354983	5	56221537	0.905283	A	G	0.0125608	0.00159198	0.0504	0.0258
rs72753349	5	57392079	0.0413289999999999	T	C	0.0128002	0.00235061	-0.0499	0.0392
rs4976033	5	67714246	0.598889	A	G	0.00590913	0.000963769	0.0053	0.0166	Triglyceride levels, Triglyceride levels, Triglyceride levels, Triglyceride levels, Triglyceride levels, Triglyceride levels, Triglyceride levels, Type 2 diabetes, Type 2 diabetes, High density lipoprotein cholesterol levels, High density lipoprotein cholesterol levels, High density lipoprotein cholesterol levels, HDL cholesterol levels, Triglycerides, Triglycerides, Triglyceride levels (MTAG), B…
rs34651	5	72144005	0.9186455	T	C	0.00928572	0.00171587	-0.0137	0.0319
rs58729412	5	90169070	0.281489	C	T	0.00689377	0.00104289	0.0244	0.0159
rs6860245	5	127367998	0.247561	C	G	0.00996602	0.00108383	0.0169	0.0177	HDL cholesterol, Appendicular lean mass
rs2057655	5	131807624	0.186175	A	G	0.00827644	0.00120102	-0.0145	0.0162	Low density lipoprotein cholesterol levels, Non-HDL cholesterol levels
rs329120	5	133861756	0.581095	C	T	0.00594388	0.000946414	0.0417	0.013	Body mass index, Body mass index, Smoking initiation
rs11743810	5	137802404	0.559615	T	C	0.00773245	0.000940229	0.0052	0.0128
rs17051932	5	156736611	0.055285	A	G	0.0122831	0.00204107	0.0482	0.0292
rs2431752	5	162882702	0.106674	A	G	0.009344	0.00151252	-0.0589	0.0241
rs9379084	6	7231843	0.884415	G	A	0.0145332	0.00150463	0.0055	0.0265	Type 2 diabetes, Type 2 diabetes, Type 2 diabetes, Type 2 diabetes, Type 2 diabetes, Type 2 diabetes, Type 2 diabetes, Type 2 diabetes, Type 2 diabetes, Type 2 diabetes, Type 2 diabetes, Type 2 diabetes, Bioavailable testosterone levels, Heel bone mineral density, Heel bone mineral density, Heel bone mineral density, Heel bone mineral density, Heel bone mineral density, Heel bone mineral density,…
rs10946313	6	19381386	0.63036	T	C	0.00702148	0.000966951	0.0267	0.0162
rs4052755	6	19914496	0.292201	T	C	0.00581918	0.0010314	0.0187	0.017
rs1408270	6	25873184	0.268144	G	A	0.00982479	0.00105335	-0.019	0.0145
rs4135240	6	36647680	0.330069	C	T	0.00583471	0.000999253	-0.0403	0.0151	Heart failure
rs28360642	6	41667506	0.839983	A	C	0.0162387	0.00128268	-0.0131	0.0231
rs1570360	6	43737830	0.328551	A	G	0.00594209	0.000993796	0.0005	0.016
rs998584	6	43757896	0.518211	C	A	0.00736547	0.000936435	0.0412	0.0142	Triglyceride levels, Triglyceride levels, Triglyceride levels, Triglyceride levels, Triglyceride levels, Triglyceride levels, Triglyceride levels, Triglyceride levels, Triglyceride levels, Triglyceride levels, Low density lipoprotein cholesterol levels, Low density lipoprotein cholesterol levels, High density lipoprotein cholesterol levels, High density lipoprotein cholesterol levels, High densit…
rs11153046	6	107441753	0.322707	A	G	0.00599731	0.000999626	-0.0008	0.0192
rs6916491	6	119247734	0.706755	T	C	0.00572374	0.00102725	0.0283	0.0168
rs58321169	6	126868567	0.733256	C	T	0.00833493	0.00105837	0.0348	0.015	Hip index
rs12661232	6	130379160	0.312206	T	C	0.00932064	0.00100796	-0.0205	0.0166
rs2908522	6	139835399	0.58455	G	C	0.00518367	0.000950584	0.0079	0.0138	Triglyceride levels, Triglyceride levels, HDL cholesterol levels, HDL cholesterol levels, Triglyceride levels x alcohol consumption (drinkers vs non-drinkers) interaction (2df), Triglyceride levels x alcohol consumption (drinkers vs non-drinkers) interaction (2df), Triglyceride levels x alcohol consumption (regular vs non-regular drinkers) interaction (2df), Triglyceride levels x alcohol consumpt…
rs11155787	6	151686905	0.360166	C	T	0.00537676	0.000971888	-0.002	0.0161
rs668871	6	160769811	0.469226	T	C	0.0161164	0.000936554	-0.0042	0.0141	Waist-to-hip ratio adjusted for BMI, Waist-hip ratio, Waist-hip ratio, Appendicular lean mass, Weight
rs6919154	6	163743975	0.591488	A	G	0.00618671	0.000977863	-0.0231	0.0173
rs4709746	6	164133001	0.134126	T	C	0.00756802	0.00137909	0.0149	0.0238	Triglyceride levels, Triglyceride levels, Type 2 diabetes, Type 2 diabetes, Type 2 diabetes, Type 2 diabetes, Type 2 diabetes, Type 2 diabetes, Waist-to-hip ratio adjusted for BMI, Heel bone mineral density, Hip circumference adjusted for BMI, Diastolic blood pressure
rs71538127	7	1010801	0.877215	C	G	0.00873972	0.00142199	-0.0098	0.0281	Triglyceride levels
rs62442919	7	1978384	0.382214	A	G	0.00621944	0.000972345	0.0165	0.0143
rs2462661	7	6702311	0.575275	G	T	0.0055435	0.000946857	0.0187	0.0154
rs38197	7	15909008	0.734418	C	G	0.00658437	0.00105909	0.0002	0.0183
rs2723572	7	17888587	0.487724	T	C	0.00529571	0.000932392	0.0451	0.0128
rs10951130	7	26385826	0.854612	T	G	0.00925138	0.00132406	-0.0277	0.0211
rs1799831	7	44199142	0.843649	C	T	0.00752687	0.00128469	0.0162	0.0221	Triglyceride levels
rs7794048	7	46275882	0.93696	G	A	0.0126595	0.00192501	-0.0301	0.0326
rs11770446	7	77358072	0.287557	G	A	0.00569632	0.001029	0.0372	0.0172
rs1229492	7	81564122	0.267531	T	C	0.0111575	0.00106049	0.0067	0.0174
rs445	7	92408370	0.905396	C	T	0.0120555	0.00159121	0.0153	0.0264	Total cholesterol levels, HDL cholesterol levels
rs7015	7	97920623	0.814835	G	A	0.0349643	0.00119995	0.033	0.0215
rs1859690	7	99227172	0.066949	G	A	0.0160235	0.00186362	0.0718	0.0315
rs12667888	7	100474289	0.182809	C	T	0.0172421	0.00120442	0.0089	0.0179
rs149092986	7	111624089	0.976125	T	C	0.0187541	0.00317281	-0.0531	0.0698
rs42374	7	116444070	0.546785	T	C	0.00519044	0.00093874	-0.0111	0.0154
rs11556924	7	129663496	0.389294	T	C	0.00881671	0.000955934	0.01	0.0178	Systolic blood pressure, Systolic blood pressure, Systolic blood pressure, Systolic blood pressure, Coronary artery disease, Coronary artery disease, Coronary artery disease, Coronary artery disease, Coronary artery disease, Coronary artery disease, Coronary artery disease, Coronary artery disease, Coronary artery disease, Diastolic blood pressure, Diastolic blood pressure, Diastolic blood pressu…
rs34748838	7	130459242	0.490131	T	C	0.00599464	0.00093311	0.0244	0.0158
rs157935	7	130585553	0.303336	G	T	0.0109559	0.00101714	0.0042	0.0168
rs1559535	7	135143971	0.403012	G	A	0.00760492	0.000953044	0.0252	0.0158
rs34372369	7	143092269	0.051697	A	G	0.0166011	0.0021054	0.0268	0.0395
rs4725944	7	150476673	0.38994	C	G	0.00717298	0.000956961	0.0086	0.0158
rs114949263	7	150498245	0.111276	C	T	0.0167483	0.00148658	-0.0005	0.0268
rs4240624	8	9184231	0.9083149	A	G	0.0216221	0.00161878	-0.0209	0.0233	HDL cholesterol levels, HDL cholesterol levels, HDL cholesterol levels, C-reactive protein levels, C-reactive protein levels, LDL cholesterol levels, Alcohol use disorder
rs7464506	8	12624425	0.66802	A	T	0.00646373	0.000998267	-0.0014	0.0172
rs113973451	8	21906789	0.822646	G	T	0.00589495	0.00123077	0.022	0.0234
rs2241261	8	22876739	0.475717	C	T	0.00626147	0.000941863	-0.0094	0.0159
rs9644032	8	23414822	0.367468	T	G	0.00593687	0.000967987	0.007	0.0157
rs12543287	8	42334511	0.371444	C	G	0.0106142	0.000971346	-0.0068	0.0153
rs72656017	8	57152481	0.869682	A	G	0.00812642	0.00139094	0.0254	0.0188
rs10504255	8	59398461	0.662333	A	G	0.0114174	0.000988116	-0.0029	0.016	Bioavailable testosterone levels, VLDL cholesterol levels
rs72663955	8	71139330	0.866861	T	G	0.00767264	0.00137847	0.0043	0.0238
rs113605295	8	81374095	0.0638919999999999	T	C	0.013785	0.00191958	-0.0248	0.0378
rs76767219	8	81426196	0.034554	A	C	0.0400642	0.0025522	-0.0126	0.0464	Systolic blood pressure, Diastolic blood pressure
rs7828742	8	116960729	0.400685	A	G	0.00878515	0.000957762	0.0275	0.0162	HDL cholesterol levels, C-reactive protein
rs55831924	8	145031968	0.360743	T	C	0.0063198	0.000977315	-0.0304	0.0148	Total cholesterol levels, LDL cholesterol
rs2721195	8	145677011	0.473941	T	C	0.00954442	0.000936867	0.0393	0.0159
rs1567353	9	1033773	0.692353	C	G	0.00719488	0.00101537	-0.0024	0.017	Triglyceride levels, Triglyceride levels, Triglyceride levels, Type 2 diabetes, Type 2 diabetes, HDL cholesterol levels
rs10114763	9	4143749	0.423003	T	A	0.00882246	0.000945669	0.0013	0.0154
rs1330307	9	4305064	0.514403	A	C	0.00767987	0.000937856	0.0009	0.0128
rs10815276	9	5737692	0.456682	G	A	0.00675881	0.000942389	0.0391	0.0158
rs820504	9	6668278	0.864375	G	A	0.0118723	0.00136499	-0.0211	0.0219
rs35234337	9	35661243	0.742351	C	T	0.00721699	0.00107029	0.0084	0.0163
rs10868080	9	86626769	0.255669	T	A	0.0235579	0.00106939	0.0024	0.0148	Triglyceride levels
rs62580766	9	113034490	0.181652	T	C	0.0108823	0.00121242	0.0111	0.0203
rs17372936	9	119066203	0.767669	T	C	0.00714445	0.00110386	-0.0221	0.02
rs4837794	9	123507855	0.33113	T	C	0.00822181	0.00099652	0.0321	0.014
rs700085	9	125870466	0.088019	T	C	0.0105027	0.00165323	0.0093	0.03
rs9697210	9	131468740	0.854176	G	A	0.0166914	0.0013251	0.0421	0.0373	Low density lipoprotein cholesterol levels
rs143378550	9	133069741	0.025375	A	C	0.0176302	0.00325998	0.0128	0.0549
rs8176693	9	136137657	0.938056	C	T	0.011406	0.00193749	0.0101	0.0262
rs72766607	9	136895818	0.979535	T	G	0.0317745	0.00328925	-0.0287	0.074	C-reactive protein levels (MTAG)
rs11791747	9	137106879	0.306969	G	A	0.00728518	0.00101951	-0.0223	0.0171
rs35233014	9	137268177	0.25442	C	A	0.0138864	0.00107898	-0.0123	0.0191
rs11103377	9	139097135	0.538506	G	A	0.0101503	0.000942111	0.0127	0.0167
rs79717793	10	5262267	0.845123	G	A	0.0225722	0.00128373	-0.0267	0.0213
rs3824655	10	13370779	0.589735	C	G	0.00604627	0.00094303	-0.0207	0.0156
rs3737178	10	31607215	0.951246	A	G	0.0118507	0.00216017	0.0626	0.037
rs1530439	10	63645959	0.308931	T	G	0.0101172	0.0010101	0.054	0.0171
rs541030121	10	64871859	0.064961	A	G	0.0177431	0.00241116	-0.0012	0.02
rs10822163	10	65124098	0.472515	G	C	0.0555146	0.000929948	0.0039	0.0126	Triglyceride levels
rs1204083	10	69835197	0.34603	C	G	0.00758054	0.000979258	0.0447	0.0153
rs1782652	10	81074125	0.619045	T	A	0.0117273	0.00096795	-0.0135	0.0144	Total cholesterol levels
rs11202594	10	89641222	0.842577	G	A	0.00609021	0.00127719	0.0287	0.0224
rs1772189	10	93629499	0.522612	T	A	0.011502	0.000928105	-0.0385	0.014
rs2068888	10	94839642	0.450001	A	G	0.00951181	0.000932384	0.0169	0.0156	Triglyceride levels, Triglyceride levels, Triglyceride levels, Triglyceride levels, Triglyceride levels, Low density lipoprotein cholesterol levels, Low density lipoprotein cholesterol levels, Low density lipoprotein cholesterol levels, Low density lipoprotein cholesterol levels, Low density lipoprotein cholesterol levels, High density lipoprotein cholesterol levels, High density lipoprotein chol…
rs11188601	10	97856899	0.364057	C	T	0.00769179	0.000964756	0.0176	0.0149
rs2862954	10	101912064	0.499589	C	T	0.0100013	0.00092751	0.0076	0.0151	Type 2 diabetes, High density lipoprotein cholesterol levels, HDL cholesterol levels, HDL cholesterol
rs80235628	10	122859270	0.949903	G	A	0.0159531	0.00213284	-0.0841	0.0375	Hip circumference adjusted for BMI, Hip index
rs4758639	11	305406	0.663576	A	G	0.00656666	0.00099835	-0.0234	0.0198
rs11601507	11	5701074	0.069165	A	C	0.0153966	0.00181533	0.0544	0.0323	Low density lipoprotein cholesterol levels, Low density lipoprotein cholesterol levels, Low density lipoprotein cholesterol levels, Low density lipoprotein cholesterol levels, Low density lipoprotein cholesterol levels, Low density lipoprotein cholesterol levels, Low density lipoprotein cholesterol levels, Total cholesterol levels, Total cholesterol levels, HDL cholesterol levels, Non-HDL cholest…
rs1037169	11	13361005	0.312911	T	C	0.0138535	0.00100946	0.0239	0.0164	Triglyceride levels
rs62618693	11	32956492	0.045201	T	C	0.0173911	0.00224323	-0.0356	0.0455	Type 2 diabetes, Type 2 diabetes, C-reactive protein levels, C-reactive protein levels, C-reactive protein, C-reactive protein levels (MTAG), Vertex-wise sulcal depth, Smoking initiation (ever regular vs never regular) (MTAG), Smoking initiation (ever regular vs never regular)
rs2292910	11	45903613	0.331548	A	C	0.00567379	0.000997872	0.0007	0.0169
rs143709973	11	59572669	0.954541	A	C	0.011943	0.00226635	-0.0375	0.0344
rs174533	11	61549025	0.652448	G	A	0.0103444	0.000980021	0.0514	0.0134	Low density lipoprotein cholesterol levels, Total cholesterol levels, LDL cholesterol levels, LDL cholesterol levels
rs12797706	11	65561369	0.234609	A	G	0.0131843	0.00111036	-0.0259	0.0169
rs72932177	11	69143157	0.956079	C	T	0.0195911	0.00231251	0.0754	0.0425	Waist circumference adjusted for body mass index
rs631695	11	69283303	0.416477	T	G	0.0128823	0.000945863	-0.0155	0.0156
rs646993	11	69324923	0.328246	C	T	0.0056175	0.000995666	-0.008	0.0164
rs75713100	11	77517973	0.911098	T	G	0.0100233	0.00164171	-0.0286	0.0294
rs12575636	11	95311260	0.8108	T	G	0.0100341	0.00119396	-0.0714	0.0167	High density lipoprotein cholesterol levels, Total cholesterol levels
rs73519353	11	95380754	0.00328700000000004	A	T	0.0666151	0.00877802	0.0625	0.0512
rs10895276	11	102083695	0.65837	C	T	0.00836565	0.000987569	0.0035	0.0144
rs78312641	11	118749318	0.128471	A	T	0.00900897	0.00141101	0.025	0.0206
rs55771168	11	119070949	0.271613	C	T	0.00812278	0.00105079	-0.0277	0.0178
rs2156804	11	122610326	0.512627	G	T	0.004873	0.000936809	-0.0033	0.0157
rs56196860	12	2908330	0.031486	A	C	0.0201379	0.00266343	0.0169	0.073	High density lipoprotein cholesterol levels, High density lipoprotein cholesterol levels, Waist-to-hip ratio adjusted for BMI, Waist-to-hip ratio adjusted for BMI, Waist-to-hip ratio adjusted for BMI, Bioavailable testosterone levels, Bioavailable testosterone levels, Bioavailable testosterone levels, Bioavailable testosterone levels, Heel bone mineral density, Heel bone mineral density, Waist-hi…
rs76895963	12	4384844	0.020916	G	T	0.0651111	0.00358367	0.1145	0.0802	Triglyceride levels, Triglyceride levels, Triglyceride levels, Triglyceride levels, Triglyceride levels, Triglyceride levels, Type 2 diabetes, Type 2 diabetes, Type 2 diabetes, Type 2 diabetes, Type 2 diabetes, Type 2 diabetes, Type 2 diabetes, Type 2 diabetes, Low density lipoprotein cholesterol levels, Low density lipoprotein cholesterol levels, Low density lipoprotein cholesterol levels, Low d…
rs17887160	12	6877721	0.719868	C	T	0.00624115	0.00105114	0.0012	0.0189
rs3782735	12	6885076	0.600147	A	G	0.00871497	0.000973196	0.0042	0.0163
rs57743625	12	21367633	0.840356	G	A	0.0287574	0.0012723	0.0052	0.0173
rs2900528	12	24150441	0.41714	C	G	0.00579763	0.000943157	-0.0137	0.0157
rs1391790	12	24203096	0.9641562	T	C	0.0259992	0.00250387	-0.0244	0.0385
rs75130744	12	25410741	0.928516	G	C	0.0277621	0.00181135	0.0016	0.0335
rs34072608	12	46189284	0.800907	G	T	0.00732241	0.00117026	0.0369	0.0206	Total cholesterol levels
rs118080406	12	47249428	0.024546	G	A	0.0181663	0.0030428	0.0097	0.0602
rs56365029	12	49036347	0.978247	A	G	0.01781	0.00321787	-0.0607	0.0481
rs864899	12	51221127	0.415437	A	G	0.0115547	0.000951885	0.0078	0.0155	Subcortical volume (MOSTest)
rs12818938	12	53783182	0.832422	T	G	0.0105558	0.0012628	-0.0027	0.0207	Smoking initiation
rs2583939	12	66213521	0.867607	C	T	0.00802076	0.00137796	0.0042	0.0192
rs1042725	12	66358347	0.508157	C	T	0.00812764	0.000931457	0.0234	0.0126	Type 2 diabetes, Systolic blood pressure, Appendicular lean mass
rs11107124	12	93988283	0.710941	G	C	0.00583106	0.00103304	0.0499	0.0175
rs11108061	12	95857620	0.427069	T	C	0.00592346	0.000942698	-0.0144	0.016	C-reactive protein levels (MTAG)
rs11111274	12	102838128	0.262903	G	A	0.00870403	0.00104921	0.0127	0.0172
rs112725417	12	112657361	0.973035	T	C	0.0211124	0.0029341	0.0064	0.0506
rs2393775	12	121424574	0.621911	A	G	0.0154749	0.000960477	0.0047	0.0131
rs73214164	12	121470978	0.802206	T	C	0.00852522	0.00117399	0.0005	0.0179
rs12311848	12	124486851	0.333837	G	A	0.00805313	0.000987968	-0.0089	0.0165
rs9533843	13	44980150	0.46559	A	G	0.00589656	0.000944891	0.0053	0.0127
rs41284816	13	50655989	0.019258	T	G	0.0299093	0.00347599	0.0579	0.0566	Triglyceride levels, Triglyceride levels, Non-HDL cholesterol levels, Non-HDL cholesterol levels, Triglyceride levels (MTAG)
rs3116625	13	50945251	0.799721	C	T	0.00680088	0.00117251	0.0121	0.0175
rs116338429	13	114767040	0.171091	T	C	0.00751242	0.00130991	-0.0385	0.0263
rs112035922	13	115047464	0.768404	C	T	0.00728033	0.00111463	0.0085	0.0196
rs2064482	14	23709315	0.255045	T	C	0.0123147	0.00107265	-0.033	0.0191
rs11621792	14	24871926	0.547031	C	T	0.0182549	0.000944138	-0.0323	0.0175	Low density lipoprotein cholesterol levels, Low density lipoprotein cholesterol levels, Low density lipoprotein cholesterol levels, Low density lipoprotein cholesterol levels, Low density lipoprotein cholesterol levels, Low density lipoprotein cholesterol levels, Total cholesterol levels, Total cholesterol levels, Total cholesterol levels, Total cholesterol levels, Total cholesterol levels, Total…
rs2239222	14	73011885	0.349476	G	A	0.0097625	0.000986238	0.0027	0.0172	C-reactive protein levels, C-reactive protein levels, C-reactive protein levels, C-reactive protein levels, C-reactive protein levels, C-reactive protein, C-reactive protein levels (MTAG)
rs13379043	14	74250126	0.278962	C	T	0.00953255	0.00106178	-0.0378	0.0184	Low density lipoprotein cholesterol levels, Low density lipoprotein cholesterol levels, Low density lipoprotein cholesterol levels, Low density lipoprotein cholesterol levels, Low density lipoprotein cholesterol levels, High density lipoprotein cholesterol levels, High density lipoprotein cholesterol levels, High density lipoprotein cholesterol levels, High density lipoprotein cholesterol levels,…
rs1005421	14	89886940	0.583995	C	T	0.00753179	0.000954858	-0.003	0.0175
rs28929474	14	94844947	0.019996	T	C	0.100978	0.00333901	-0.0264	0.0481	Low density lipoprotein cholesterol levels, Low density lipoprotein cholesterol levels, C-reactive protein levels, C-reactive protein levels, C-reactive protein levels, Bioavailable testosterone levels, Heel bone mineral density, Systolic blood pressure, Systolic blood pressure, Appendicular lean mass, Appendicular lean mass, Appendicular lean mass, Hip circumference adjusted for BMI, Hip circumf…
rs17580	14	94847262	0.048223	A	T	0.0258533	0.00218184	0.0185	0.0373	Low density lipoprotein cholesterol levels, Low density lipoprotein cholesterol levels, Low density lipoprotein cholesterol levels, Low density lipoprotein cholesterol levels, Low density lipoprotein cholesterol levels, Low density lipoprotein cholesterol levels, Low density lipoprotein cholesterol levels, Total cholesterol levels, Total cholesterol levels, Total cholesterol levels, Total cholest…
rs3742366	14	104198351	0.346395	C	T	0.00569069	0.000984289	-0.021	0.015
rs2498786	14	105262368	0.383984	C	G	0.0108833	0.000962293	0.0065	0.0197	HDL cholesterol levels
rs28510484	15	31637569	0.829331	G	C	0.00892693	0.00124334	-0.005	0.0204	High density lipoprotein cholesterol levels, HDL cholesterol levels, HDL cholesterol
rs55800572	15	35285183	0.339401	G	C	0.00851013	0.00098827	0.005	0.0167
rs2454352	15	36047091	0.238563	C	T	0.00711909	0.00111029	0.0435	0.0182
rs11637681	15	40387971	0.722942	A	G	0.0068442	0.0010512	0.0061	0.0194
rs139974673	15	44027885	0.974544	T	C	0.0609208	0.00296643	-0.0395	0.0493	Triglyceride levels, Triglyceride levels, Triglyceride levels, Triglyceride levels, Triglycerides, Non-HDL cholesterol levels, Non-HDL cholesterol levels, Triglyceride levels (MTAG), Low-density lipoprotein levels (MTAG), Familial combined hyperlipidemia defined by Consensus criteria, Familial combined hyperlipidemia defined by Dutch criteria, Metabolic syndrome, VLDL cholesterol levels, Total fa…
rs181598957	15	53327792	0.0179009999999999	A	G	0.0225221	0.00380846	0.1114	0.1177
rs79391862	15	53739426	0.98604	A	C	0.083002	0.00404275	-0.0019	0.1135	Low density lipoprotein cholesterol levels, Low density lipoprotein cholesterol levels, Low density lipoprotein cholesterol levels, Total cholesterol levels, Total cholesterol levels, C-reactive protein levels, Non-HDL cholesterol levels, Non-HDL cholesterol levels, Low testosterone levels
rs3848125	15	61957236	0.576804	A	G	0.00571984	0.000946274	0.0058	0.0136
rs76428668	15	66839282	0.750268	T	G	0.00685759	0.00107805	0.0362	0.0184
rs112500920	15	82507605	0.930063	T	C	0.0113549	0.00183004	0.0495	0.0355	Blood pressure (pleiotropy model 1 DBP adjusted for estimated causal effects x SBP), Blood pressure (pleiotropy model 2 SBP adjusted for estimated causal effects x DBP)
rs12898856	15	96227920	0.551374	C	T	0.0101878	0.000943329	0.006	0.0151
rs56332871	15	96714816	0.27215	A	C	0.0340883	0.00105327	-0.0168	0.0178	High density lipoprotein cholesterol levels, High density lipoprotein cholesterol levels, Bioavailable testosterone levels, Bioavailable testosterone levels
rs28469124	16	1842973	0.087265	C	G	0.0101531	0.00165795	0.048	0.0302
rs3747587	16	4674954	0.814054	G	C	0.00966604	0.00120263	0.0572	0.0218
rs720130	16	11132633	0.595407	G	T	0.00592998	0.000954256	0.0188	0.013
rs3743588	16	11836508	0.714871	G	A	0.00829262	0.00104537	0.0634	0.0184
rs12928099	16	15150505	0.295281	A	C	0.00987091	0.00102671	0.0093	0.0189	Triglyceride levels, Triglyceride levels, Triglyceride levels, High density lipoprotein cholesterol levels, HDL cholesterol levels, Triglycerides, Triglycerides, Triglyceride levels (MTAG), High-density lipoprotein levels (MTAG)
rs246192	16	58544295	0.479055	G	C	0.00741878	0.000939648	0.0188	0.0142
rs61733486	16	68390697	0.941907	C	T	0.011648	0.00200787	0.0088	0.0307
rs4889016	16	79726206	0.433088	C	T	0.00603747	0.000947195	0.0014	0.016
rs2925979	16	81534790	0.699431	C	T	0.00695394	0.00102002	0.0131	0.017	Triglyceride levels, Triglyceride levels, Triglyceride levels, Triglyceride levels, Triglyceride levels, Triglyceride levels, Triglyceride levels, Triglyceride levels, Triglyceride levels, Triglyceride levels, Type 2 diabetes, Type 2 diabetes, Type 2 diabetes, Type 2 diabetes, Type 2 diabetes, Type 2 diabetes, Type 2 diabetes, Type 2 diabetes, Type 2 diabetes, Type 2 diabetes, Type 2 diabetes, Hi…
rs4782568	16	83980529	0.452356	G	C	0.0120087	0.000945259	0.0019	0.0182	Type 2 diabetes, Low density lipoprotein cholesterol levels, Low density lipoprotein cholesterol levels, C-reactive protein levels, LDL cholesterol levels, C-reactive protein
rs11641834	16	88070573	0.569335	C	T	0.0114677	0.000949043	-0.009	0.018
rs56292801	16	88535341	0.272655	A	G	0.00884061	0.00105861	-0.0226	0.0215
rs11078597	17	1618363	0.186181	C	T	0.0178274	0.00116273	0.0047	0.021	Triglyceride levels, Triglyceride levels, Triglyceride levels, Triglyceride levels, Triglycerides, C-reactive protein levels, C-reactive protein levels, Bioavailable testosterone levels, Bioavailable testosterone levels, C-reactive protein, C-reactive protein levels (MTAG)
rs9902384	17	5171746	0.753446	A	G	0.00699059	0.00105451	-0.0414	0.0164
rs858519	17	7531965	0.557294	C	T	0.0979073	0.000914051	-0.0009	0.0139	Type 2 diabetes, Type 2 diabetes, Waist-hip ratio
rs8066941	17	9588450	0.761664	T	G	0.0122453	0.00106598	-0.0063	0.0157
rs17669311	17	13837051	0.610605	G	A	0.00899988	0.000940442	0.0048	0.0162
rs8079418	17	17924060	0.612382	C	T	0.0128554	0.000930379	-0.0039	0.0163
rs12943365	17	29680526	0.609196	G	C	0.0104986	0.000928499	-0.0035	0.0167	Type 2 diabetes, Smoking initiation, Bitter alcoholic beverage consumption
rs17138478	17	36073320	0.128824	A	C	0.00801676	0.00135359	-0.0227	0.0319	C-reactive protein levels, C-reactive protein levels, C-reactive protein levels, C-reactive protein, C-reactive protein levels (MTAG)
rs17616365	17	38256401	0.96754	G	A	0.0201173	0.00256496	-0.0906	0.0462
rs650558	17	40721042	0.751041	C	T	0.00905609	0.00104882	-0.0056	0.0161	Triglyceride levels, Waist-to-hip ratio adjusted for BMI, Waist-hip index, Vertex-wise sulcal depth
rs10048173	17	45592266	0.512515	G	A	0.0148438	0.000908466	-0.0114	0.0145
rs12942379	17	47358733	0.319507	T	C	0.0215814	0.000972907	0.0271	0.0165
rs11655704	17	47448172	0.314056	C	T	0.0333638	0.000972957	0.0194	0.0167	Low testosterone levels
rs8077316	17	48626389	0.246025	T	C	0.00631398	0.0010514	0.0155	0.0189
rs8074363	17	59241469	0.774623	C	T	0.00705371	0.00114922	-0.0431	0.0191
rs76708468	17	62206299	0.961201	T	C	0.0133113	0.00234721	0.087	0.0884
rs1801689	17	64210580	0.970103	A	C	0.0372116	0.00265974	0.0376	0.0581	Triglyceride levels, Triglyceride levels, Triglyceride levels, Triglyceride levels, Triglyceride levels, Low density lipoprotein cholesterol levels, Low density lipoprotein cholesterol levels, Low density lipoprotein cholesterol levels, Low density lipoprotein cholesterol levels, Low density lipoprotein cholesterol levels, Low density lipoprotein cholesterol levels, Total cholesterol levels, Tota…
rs7211695	17	65235971	0.520933	A	G	0.00711661	0.000909907	0.0037	0.0171
rs9282552	17	67109894	0.649722	T	C	0.00634343	0.00095101	0.0245	0.016
rs72844546	17	73149850	0.345834	C	T	0.00989122	0.000950999	-0.0113	0.0168
rs73352129	17	73778609	0.293396	G	C	0.00925674	0.000999736	0.0028	0.0177	Low density lipoprotein cholesterol levels, Low density lipoprotein cholesterol levels, Total cholesterol levels, Triglycerides
rs10153315	17	79481772	0.581553	T	C	0.00798089	0.000920741	0.0113	0.0161
rs11664106	18	2846812	0.373025	T	A	0.00612397	0.000993175	-0.0443	0.0206	Triglyceride levels, Triglyceride levels, Triglyceride levels, Triglyceride levels, Triglycerides, Triglycerides, Waist-to-hip ratio adjusted for BMI, Waist-hip ratio, Waist circumference adjusted for body mass index, Body fat percentage, Metabolic biomarkers (multivariate analysis)
rs55855238	18	55089715	0.649522	C	T	0.00915443	0.000981707	-0.0053	0.0189	C-reactive protein levels, C-reactive protein levels, C-reactive protein levels, C-reactive protein, C-reactive protein levels (MTAG)
rs6567230	18	59330824	0.700675	T	A	0.00547351	0.00102642	-0.0096	0.0167
rs12454712	18	60845884	0.376613	C	T	0.0072025	0.000966776	0.0154	0.0208	Triglyceride levels, Triglyceride levels, Triglyceride levels, Type 2 diabetes, Type 2 diabetes, Type 2 diabetes, Type 2 diabetes, Type 2 diabetes, Type 2 diabetes, Type 2 diabetes, Type 2 diabetes, Type 2 diabetes, Type 2 diabetes, Type 2 diabetes, Type 2 diabetes, Type 2 diabetes, High density lipoprotein cholesterol levels, High density lipoprotein cholesterol levels, Triglycerides, Waist-to-h…
rs3829639	18	71943144	0.672156	A	G	0.00744163	0.00100151	0.007	0.017
rs892225	19	1152656	0.381423	G	A	0.00541345	0.000970456	-0.0206	0.0166	Asthma (childhood onset), Asthma (childhood onset)
rs1640269	19	2793194	0.28632	C	A	0.0195357	0.00103398	0.0172	0.0198	Total cholesterol levels, Total cholesterol levels
rs11539938	19	3062857	0.421182	C	T	0.00944914	0.000983459	0.0274	0.0239
rs60018147	19	3375572	0.120427	G	A	0.0133112	0.00150585	0.096	0.0476	Heel bone mineral density, Heel bone mineral density
rs10221473	19	7236626	0.542333	G	A	0.00606846	0.000939834	0.0059	0.0157
rs8107967	19	7972615	0.567317	G	A	0.00772171	0.000941381	-0.0052	0.0174	Appendicular lean mass
rs8101895	19	12508061	0.235738	A	T	0.0068961	0.00109939	-0.0049	0.0224
rs7252372	19	14172896	0.556472	G	C	0.00871256	0.000953409	-0.0166	0.0197
rs2343616	19	17329349	0.418862	A	C	0.00576251	0.000952328	0.0022	0.0179
rs202200760	19	17346854	0.038826	C	G	0.0748418	0.00263521	0.0185	0.0473	Bioavailable testosterone levels, Bioavailable testosterone levels
rs55737395	19	33751349	0.336195	A	G	0.0051702	0.000993731	0.0286	0.0184	Triglyceride levels, Non-HDL cholesterol levels
rs4805881	19	33896432	0.665647	C	A	0.00777478	0.000990327	0.0201	0.0141	Type 2 diabetes, Type 2 diabetes, High density lipoprotein cholesterol levels, High density lipoprotein cholesterol levels, High density lipoprotein cholesterol levels, High density lipoprotein cholesterol levels, HDL cholesterol, Triglyceride levels (MTAG), High-density lipoprotein levels (MTAG)
rs45512696	19	35550878	0.174745	T	C	0.0200512	0.00123066	0.015	0.0219
rs11666245	19	38229926	0.953133	G	A	0.016522	0.00220782	0.0225	0.0403	C-reactive protein levels, C-reactive protein levels, C-reactive protein, C-reactive protein levels (MTAG)
rs483082	19	45416178	0.236805	T	G	0.010976	0.0011005	0.0052	0.0184	Triglyceride levels, Triglyceride levels, Triglyceride levels, Triglyceride levels, Triglyceride levels, Triglyceride levels, Triglyceride levels, Triglyceride levels, Triglyceride levels, Triglyceride levels, Low density lipoprotein cholesterol levels, High density lipoprotein cholesterol levels, Total cholesterol levels, C-reactive protein levels, Triglyceride levels (MTAG), Metabolic syndrome,…
rs5112	19	45430280	0.532974	G	C	0.00726923	0.00100297	-0.0141	0.0242	Triglyceride levels, Triglyceride levels, Triglyceride levels, Total triglycerides levels, Total triglycerides levels, Total fatty acid levels
rs34255979	19	46384830	0.120288	T	C	0.0271202	0.00143926	-0.0342	0.0218	Bioavailable testosterone levels
rs2921552	19	48104647	0.741025	A	T	0.00757006	0.00107114	0.014	0.0204
rs111981233	19	50016479	0.07956	G	T	0.0209851	0.00172199	-0.0268	0.0362
rs11672485	19	53833712	0.490377	C	T	0.00517008	0.000935789	0.0008	0.0165
rs4077285	19	56599405	0.9062088	G	C	0.0129279	0.00161339	0.0056	0.0371
rs11545185	19	59028585	0.171147	A	G	0.00883817	0.00125433	0.0167	0.0232
rs7261425	20	20068635	0.278403	G	C	0.00579738	0.00104652	0.037	0.0178	Type ii diabetes
rs6048205	20	22559601	0.957295	A	G	0.0140424	0.00231264	0.0499	0.0368	Blood glucose levels, Fasting blood glucose, Fasting blood glucose, Fasting blood glucose (BMI interaction)
rs13042148	20	32298286	0.844638	C	T	0.0132081	0.00129253	0.012	0.0245	Diastolic blood pressure, Diastolic blood pressure
rs6029640	20	39970385	0.420056	G	A	0.00928586	0.00095135	-0.0197	0.0142
rs6073431	20	43040569	0.531115	T	C	0.0170583	0.000954216	-0.0288	0.0143	Bioavailable testosterone levels, Low-density lipoprotein levels (MTAG)
rs1412957	20	45557065	0.573839	A	G	0.00573496	0.000954541	0.0222	0.0154
rs6018424	20	45986984	0.19946	T	C	0.00771857	0.00117042	-0.0099	0.0197
rs55987409	20	49569025	0.072319	T	C	0.016543	0.0018104	-0.0338	0.0318
rs62217799	20	62347191	0.342384	G	T	0.00831447	0.000993895	-0.0284	0.0141	High density lipoprotein cholesterol levels, Body fat percentage, Metabolic biomarkers (multivariate analysis)
rs4818008	21	40611442	0.644899	T	A	0.00644411	0.000980748	-0.014	0.0171
rs35598889	22	18450794	0.232908	C	T	0.0078813	0.00111962	0.0019	0.018
rs759404	22	18916180	0.932221	C	T	0.0107322	0.00186522	-0.0349	0.0321	Triglycerides
rs9606233	22	20066611	0.404715	C	G	0.00711017	0.000956048	0.0096	0.0143
rs6005840	22	29101357	0.326327	A	G	0.0128356	0.0010004	0.0204	0.0155
rs5749082	22	30770603	0.292461	T	A	0.0113089	0.00102906	-0.03	0.0173
rs9610329	22	36042986	0.572154	C	T	0.00555457	0.000965298	-0.0369	0.0181	Triglyceride levels, Triglyceride levels, Triglyceride levels, High density lipoprotein cholesterol levels, High density lipoprotein cholesterol levels, HDL cholesterol levels, Triglycerides
rs13057133	22	38179473	0.699386	C	T	0.00833907	0.00102141	-0.0046	0.0167
rs2075915	22	39254556	0.747354	A	G	0.00746985	0.00109046	-0.0167	0.018
rs738409	22	44324727	0.216161	G	C	0.0245155	0.00113571	-0.0021	0.017	Triglyceride levels, Triglyceride levels, Type 2 diabetes, Type 2 diabetes, Total cholesterol levels, Total cholesterol levels, Total cholesterol levels, HDL cholesterol levels, Bioavailable testosterone levels, Total triglycerides levels, Low testosterone levels, Metabolite levels
rs111700120	22	50343919	0.847027	C	T	0.00838941	0.00130097	0.0103	0.0334
rs36171610	22	50422385	0.509406	G	A	0.00531844	0.000946726	0.0098	0.0192
rs112540389			0.668781	T	C	0.00989057	0.000994426	0.0176	0.0167
*: confounding factors associated with pleiotropic SNPs in the Mendelian Randomization analysis of sex hormone-binding globulin with rheumatoid arthritis. SNP: single nucleotide polymorphism; Chr: chromosome; A1: effect allele; A2: the other allele

## Sheet: S5
Table S5. The characteristic of crude sex hormone binding globulin associated index SNPs in men, their effect sizes with exposure and outcome, as well as their associations with potential confounders.
SNP	Chr	Position	Allele frequency	A1	A2	Exposure		Outcome		Confounder*
						beta	se	beta	se
rs36086195	1	16510894	0.579078	T	C	0.0167429	0.00123754	0.0167	0.0157	Low density lipoprotein cholesterol levels, Total cholesterol levels, Non-HDL cholesterol levels
rs114165349	1	27021913	0.976837	G	C	0.0871136	0.00408954	0.045	0.0592	Triglyceride levels, Triglyceride levels, Triglyceride levels, Triglyceride levels, Low density lipoprotein cholesterol levels, Low density lipoprotein cholesterol levels, Low density lipoprotein cholesterol levels, Total cholesterol levels, Total cholesterol levels, Total cholesterol levels, HDL cholesterol levels, HDL cholesterol levels, Triglycerides, Non-HDL cholesterol levels, Non-HDL choles…
rs59708846	1	61687651	0.0762119999999999	A	G	0.0194856	0.00230741	-0.0081	0.0312
rs35067979	1	61925076	0.929278	C	T	0.0166361	0.00249522	0.0227	0.0362
rs35526088	1	101656407	0.386048	T	G	0.00735374	0.00125881	-0.0024	0.0134
rs1730865	1	107605611	0.345209	G	T	0.0260475	0.00129437	-0.0382	0.014
rs140584594	1	110232983	0.269348	A	G	0.0119889	0.00137031	0.003	0.0724	HDL cholesterol levels, HDL cholesterol levels, Bioavailable testosterone levels, Bioavailable testosterone levels, HDL cholesterol, LDL cholesterol levels
rs72708162	1	149882811	0.078885	T	G	0.015818	0.00226606	-0.0165	0.0328
rs12059956	1	171063262	0.582996	G	A	0.00781374	0.00124247	0.0062	0.0143
rs78444298	1	184672098	0.980635	G	A	0.0258742	0.00447247	0.0973	0.0701	Waist circumference adjusted for body mass index, Glucose levels, Body size at age 10
rs17583875	1	197924770	0.0212830000000001	A	G	0.0241962	0.00423083	0.0573	0.0466
rs7540115	1	200265618	0.818741	C	A	0.00936579	0.0015874	-0.0334	0.0203
rs10864086	1	214318748	0.25558	C	A	0.0152111	0.00140647	0.0004	0.0175	C-reactive protein levels
rs2820441	1	219734960	0.317523	C	A	0.00741393	0.00131253	-0.003	0.0165	Triglyceride levels, Triglycerides
rs2247213	1	221055463	0.670464	G	A	0.0136644	0.00130122	0.0294	0.0135
rs144647926	1	235467607	0.087382	A	G	0.0123175	0.00217179	0.0341	0.0307
rs907866	2	20371380	0.554985	G	A	0.00775455	0.00123605	-0.0036	0.0137	Total cholesterol levels, Total cholesterol levels, Total cholesterol levels, HDL cholesterol levels, Non-HDL cholesterol levels, Non-HDL cholesterol levels, LDL cholesterol levels, VLDL cholesterol levels, Total fatty acid levels
rs1260326	2	27730940	0.605695	C	T	0.0380831	0.00125216	0.0144	0.0132	Triglyceride levels, Triglyceride levels, Triglyceride levels, Triglyceride levels, Triglyceride levels, Triglyceride levels, Triglyceride levels, Triglyceride levels, Triglyceride levels, Triglyceride levels, Triglyceride levels, Triglyceride levels, Triglyceride levels, Triglyceride levels, Triglyceride levels, Triglyceride levels, Triglyceride levels, Triglyceride levels, Type 2 diabetes, Type…
rs138529890	2	32478354	0.037816	A	G	0.0252972	0.00327843	0.0096	0.0487
rs6736913	2	42510018	0.0212583	A	G	0.0329121	0.00423623	-0.0155	0.0687
rs6750410	2	70417730	0.934913	A	G	0.0181975	0.00248306	-0.0066	0.0315
rs13389219	2	165528876	0.393686	T	C	0.0111467	0.00125254	0.0345	0.0157	Triglyceride levels, Triglyceride levels, Triglyceride levels, Triglyceride levels, Triglyceride levels, Type 2 diabetes, Type 2 diabetes, Type 2 diabetes, Low density lipoprotein cholesterol levels, High density lipoprotein cholesterol levels, High density lipoprotein cholesterol levels, High density lipoprotein cholesterol levels, HDL cholesterol levels, Triglycerides, Waist-to-hip ratio adjust…
rs72948115	2	178167086	0.905166	C	T	0.0122848	0.00209101	-0.0077	0.028
rs4675682	2	208402750	0.539819	T	C	0.00894896	0.00123031	0.0102	0.0157	Systolic blood pressure
rs12694450	2	220019638	0.324646	T	C	0.00706409	0.0013572	-0.0056	0.0165
rs2222018	2	227095220	0.351735	C	A	0.0130731	0.00128156	0.0112	0.0139
rs62195072	2	234260879	0.324737	C	T	0.00814615	0.00131018	-0.0056	0.0137
rs17036326	3	12389313	0.121764	G	A	0.0170022	0.00187533	-0.0833	0.0236
rs6792725	3	24520283	0.694028	G	A	0.0120526	0.0013744	-0.0007	0.0178	Triglyceride levels, Triglyceride levels, Triglyceride levels, Triglyceride levels, Triglyceride levels, Low density lipoprotein cholesterol levels, Low density lipoprotein cholesterol levels, Total cholesterol levels, Total cholesterol levels, Triglycerides, Triglycerides, Triglycerides, C-reactive protein levels, C-reactive protein levels, C-reactive protein levels, Non-HDL cholesterol levels, …
rs2564923	3	53103262	0.442795	A	G	0.00790291	0.00123744	-0.0141	0.0129
rs687339	3	135932359	0.228467	C	T	0.027552	0.0014642	-0.003	0.018	Triglyceride levels, High density lipoprotein cholesterol levels, C-reactive protein levels, C-reactive protein levels, C-reactive protein levels, Non-HDL cholesterol levels, Non-HDL cholesterol levels, Bioavailable testosterone levels, C-reactive protein, Body mass index (MTAG)
rs12696304	3	169481271	0.265614	G	C	0.00813109	0.00139236	0.0449	0.0149	Systolic blood pressure
rs79287178	3	172294500	0.968196	G	A	0.0397047	0.00368077	-0.0567	0.0538	Triglyceride levels, Triglyceride levels, Triglyceride levels, Triglycerides, Triglyceride levels (MTAG), Low-density lipoprotein levels (MTAG)
rs234051	3	172311712	0.284143	A	G	0.00836181	0.00136166	-0.0124	0.0176
rs7631981	3	185273510	0.696637	G	A	0.00691835	0.00135013	-0.0128	0.0182
rs35654957	4	1010077	0.629833	T	C	0.00841414	0.00127638	-0.0111	0.0177	Type 2 diabetes
rs13108218	4	3443931	0.382709	A	G	0.0229943	0.00127338	0.0051	0.0176	Triglyceride levels, Triglyceride levels, Triglyceride levels, Triglyceride levels, Triglyceride levels, Triglyceride levels, Triglyceride levels, Triglyceride levels, Low density lipoprotein cholesterol levels, Low density lipoprotein cholesterol levels, Low density lipoprotein cholesterol levels, Low density lipoprotein cholesterol levels, Total cholesterol levels, Total cholesterol levels, Tot…
rs11734408	4	23882519	0.293209	G	A	0.00767697	0.00134935	-0.0124	0.0175
rs1349852	4	69533217	0.475469	C	A	0.02037	0.00123789	0.0533	0.0237	HDL cholesterol levels
rs28507491	4	77197651	0.375678	A	G	0.0139975	0.0012668	0.0105	0.013
rs72663907	4	87185271	0.877549	T	G	0.0121314	0.00194288	0.006	0.0291
rs7694379	4	88186509	0.567223	G	A	0.020636	0.00123753	0.0215	0.0137
rs6831352	4	100063525	0.302451	T	C	0.0198251	0.00133565	-0.0094	0.0163
rs10027275	4	148981496	0.258726	G	C	0.0125534	0.00141198	-0.0079	0.0177	C-reactive protein levels
rs72729610	4	154190965	0.833598	A	G	0.00979142	0.00164864	0.0318	0.0225	LDL cholesterol levels, LDL cholesterol levels
rs36103835	4	157745501	0.249222	T	C	0.00804959	0.00142221	0.0212	0.0179
rs78890745	4	159834474	0.108873	A	G	0.0136529	0.00198065	-0.0098	0.0305
rs11732763	4	171010101	0.105697	A	G	0.0124859	0.00199518	0.0248	0.0263
rs7735249	5	53310139	0.887181	C	G	0.0175064	0.00195325	0.0363	0.0203	Triglyceride levels, Low density lipoprotein cholesterol levels, Triglycerides
rs40270	5	55804552	0.227884	A	C	0.0141665	0.00146708	0.0335	0.0184	Bioavailable testosterone levels, Appendicular lean mass, Triglyceride levels (MTAG), High-density lipoprotein levels (MTAG)
rs79354983	5	56221537	0.904852	A	G	0.0163328	0.0020953	0.0504	0.0258
rs2216707	5	61951416	0.829004	C	T	0.00815489	0.00164085	0.0074	0.0206
rs11739158	5	72927292	0.42789	T	C	0.00829379	0.00124625	-0.0231	0.0142
rs11743810	5	137802404	0.560015	T	C	0.00893646	0.00124066	0.0052	0.0128
rs9379084	6	7231843	0.884644	G	A	0.0153264	0.00198813	0.0055	0.0265	Type 2 diabetes, Type 2 diabetes, Type 2 diabetes, Type 2 diabetes, Type 2 diabetes, Type 2 diabetes, Type 2 diabetes, Type 2 diabetes, Type 2 diabetes, Type 2 diabetes, Type 2 diabetes, Type 2 diabetes, Bioavailable testosterone levels, Heel bone mineral density, Heel bone mineral density, Heel bone mineral density, Heel bone mineral density, Heel bone mineral density, Heel bone mineral density,…
rs62394490	6	25934018	0.405022	T	A	0.0109005	0.00126381	-0.0434	0.0134
rs111643014	6	34165308	0.027617	A	G	0.0242128	0.00377222	0.074	0.0442	Hip circumference adjusted for BMI
rs6939861	6	41703041	0.738132	G	A	0.0112806	0.00142004	-0.0382	0.0203
rs4715316	6	52628998	0.644389	T	C	0.0086613	0.00129252	-0.0104	0.0167
rs1890426	6	116338065	0.401171	C	T	0.00749464	0.00125935	-0.0188	0.0154
rs6900473	6	130375810	0.311931	A	G	0.00890429	0.00133223	-0.0188	0.0165
rs501470	6	160770918	0.475454	G	T	0.0152025	0.00123683	-0.0022	0.014	Type 2 diabetes, Waist-to-hip ratio adjusted for BMI
rs62442919	7	1978384	0.381921	A	G	0.00701723	0.00128438	0.0165	0.0143
rs860262	7	28194397	0.502006	A	C	0.00974742	0.00122989	0.0259	0.0126	Type 2 diabetes, Type 2 diabetes, Type 2 diabetes
rs73109480	7	44811221	0.071318	T	C	0.01357	0.00239889	-0.0142	0.0348
rs17145750	7	73026378	0.161046	T	C	0.0107381	0.00167262	-0.0212	0.0194	Body mass index (MTAG)
rs1229492	7	81564122	0.268477	T	C	0.0114669	0.00139655	0.0067	0.0174
rs445	7	92408370	0.905333	C	T	0.0140532	0.00209999	0.0153	0.0264	Total cholesterol levels, HDL cholesterol levels
rs6950023	7	97915635	0.814365	G	T	0.0316741	0.00157952	0.0341	0.0215	Bioavailable testosterone levels
rs1859690	7	99227172	0.066921	G	A	0.0154137	0.00246123	0.0718	0.0315
rs12705095	7	100484381	0.182122	G	T	0.0172606	0.00159386	0.0099	0.0182
rs187437	7	116445091	0.546999	G	A	0.00826966	0.00123975	-0.0097	0.0155
rs157935	7	130585553	0.303547	G	T	0.0121026	0.00134199	0.0042	0.0168
rs3812275	7	135064882	0.402978	C	A	0.00676937	0.0012539	0.0277	0.0159
rs34372369	7	143092269	0.051826	A	G	0.0216096	0.00277376	0.0268	0.0395
rs4725944	7	150476673	0.390116	C	G	0.00891262	0.00126288	0.0086	0.0158
rs114949263	7	150498245	0.111399	C	T	0.0187991	0.00196067	-0.0005	0.0268
rs4841133	8	9183664	0.9086877	G	A	0.022133	0.00214218	-0.0214	0.0233	C-reactive protein levels, Non-HDL cholesterol levels, C-reactive protein levels (MTAG)
rs876435	8	22873533	0.40959	G	A	0.00756735	0.00126472	-0.019	0.0157
rs12543287	8	42334511	0.370871	C	G	0.0106061	0.00128263	-0.0068	0.0153
rs10107182	8	59392737	0.663166	T	C	0.0124022	0.00130257	-0.0019	0.016	Low density lipoprotein cholesterol levels, Total cholesterol levels
rs11994858	8	81273210	0.65405	G	A	0.0114328	0.00129667	-0.0709	0.0159
rs2721195	8	145677011	0.474801	T	C	0.0112875	0.001238	0.0393	0.0159
rs10116426	9	4145648	0.431749	C	A	0.00889555	0.0012481	-0.006	0.0155
rs820503	9	6667928	0.86252	C	A	0.0112088	0.0017888	-0.0221	0.0219	Total cholesterol levels
rs35234337	9	35661243	0.74254	C	T	0.00760759	0.00141397	0.0084	0.0163
rs10868080	9	86626769	0.255539	T	A	0.0213279	0.00140815	0.0024	0.0148	Triglyceride levels
rs62580766	9	113034490	0.182111	T	C	0.00960882	0.00160095	0.0111	0.0203
rs9697210	9	131468740	0.854799	G	A	0.0187441	0.00175123	0.0421	0.0373	Low density lipoprotein cholesterol levels
rs3780190	9	139099073	0.544944	G	A	0.0126366	0.00124009	0.0111	0.0161	Total cholesterol levels, Total cholesterol levels, Non-HDL cholesterol levels, Pulse pressure
rs79717793	10	5262267	0.844975	G	A	0.0246105	0.00168938	-0.0267	0.0213
rs3006593	10	31171626	0.3799	C	G	0.00767249	0.00125767	-0.0252	0.0151
rs34390319	10	63960611	0.100027	C	T	0.0152869	0.00205106	-0.0233	0.0279
rs10822153	10	65056813	0.471725	A	C	0.0643163	0.00122358	0.0029	0.0142
rs6480299	10	69631393	0.330304	C	G	0.0109315	0.00130057	0.0368	0.0138
rs1782652	10	81074125	0.6193	T	A	0.0127414	0.00127529	-0.0135	0.0144	Total cholesterol levels
rs2259305	10	93615903	0.523013	G	A	0.0118863	0.00122291	-0.0383	0.014
rs856534	10	94810665	0.386748	A	G	0.0101624	0.00125366	-0.023	0.0132
rs3927496	10	101916873	0.572123	A	T	0.0101418	0.00123034	0.0118	0.0158
rs7096937	10	113950418	0.268636	T	C	0.0094699	0.00138347	-0.008	0.0178	Low density lipoprotein cholesterol levels, Low density lipoprotein cholesterol levels, High density lipoprotein cholesterol levels, High density lipoprotein cholesterol levels, Total cholesterol levels, Total cholesterol levels, Total cholesterol levels, HDL cholesterol levels, HDL cholesterol levels, HDL cholesterol levels, Triglycerides, Triglycerides, LDL cholesterol levels, Triglyceride leve…
rs11601507	11	5701074	0.06915	A	C	0.0155374	0.00239535	0.0544	0.0323	Low density lipoprotein cholesterol levels, Low density lipoprotein cholesterol levels, Low density lipoprotein cholesterol levels, Low density lipoprotein cholesterol levels, Low density lipoprotein cholesterol levels, Low density lipoprotein cholesterol levels, Low density lipoprotein cholesterol levels, Total cholesterol levels, Total cholesterol levels, HDL cholesterol levels, Non-HDL cholest…
rs1037169	11	13361005	0.312793	T	C	0.0115299	0.00133154	0.0239	0.0164	Triglyceride levels
rs62618693	11	32956492	0.045562	T	C	0.0187921	0.00294867	-0.0356	0.0455	Type 2 diabetes, Type 2 diabetes, C-reactive protein levels, C-reactive protein levels, C-reactive protein, C-reactive protein levels (MTAG), Vertex-wise sulcal depth, Smoking initiation (ever regular vs never regular) (MTAG), Smoking initiation (ever regular vs never regular)
rs174528	11	61543499	0.619906	T	C	0.00793417	0.00127014	0.0533	0.0136	Coronary artery disease or von Willebrand factor levels (pleiotropy)
rs2277283	11	61908440	0.317461	C	T	0.008042	0.00134035	-0.0124	0.0173
rs4645936	11	65485478	0.94732	G	A	0.0148114	0.00277351	-0.1203	0.0409
rs12797706	11	65561369	0.234633	A	G	0.0120832	0.00146721	-0.0259	0.0169
rs631695	11	69283303	0.417596	T	G	0.0168256	0.00124634	-0.0155	0.0156
rs10895277	11	102084940	0.659223	A	G	0.00961547	0.00130251	0.0038	0.0147
rs56196860	12	2908330	0.0315	A	C	0.0219327	0.00351758	0.0169	0.073	High density lipoprotein cholesterol levels, High density lipoprotein cholesterol levels, Waist-to-hip ratio adjusted for BMI, Waist-to-hip ratio adjusted for BMI, Waist-to-hip ratio adjusted for BMI, Bioavailable testosterone levels, Bioavailable testosterone levels, Bioavailable testosterone levels, Bioavailable testosterone levels, Heel bone mineral density, Heel bone mineral density, Waist-hi…
rs76895963	12	4384844	0.020872	G	T	0.0554107	0.00473659	0.1145	0.0802	Triglyceride levels, Triglyceride levels, Triglyceride levels, Triglyceride levels, Triglyceride levels, Triglyceride levels, Type 2 diabetes, Type 2 diabetes, Type 2 diabetes, Type 2 diabetes, Type 2 diabetes, Type 2 diabetes, Type 2 diabetes, Type 2 diabetes, Low density lipoprotein cholesterol levels, Low density lipoprotein cholesterol levels, Low density lipoprotein cholesterol levels, Low d…
rs4762755	12	20595535	0.569864	T	C	0.0074216	0.00125903	-0.0055	0.0162
rs1871395	12	21352315	0.84819	A	G	0.0325026	0.00171209	0.0097	0.0181
rs10083137	12	24198178	0.965467	A	G	0.0197936	0.00336592	-0.0414	0.0396	C-reactive protein levels
rs75130744	12	25410741	0.928426	G	C	0.0296028	0.00238856	0.0016	0.0335
rs864899	12	51221127	0.415822	A	G	0.00888771	0.00125862	0.0078	0.0155	Subcortical volume (MOSTest)
rs12818938	12	53783182	0.832236	T	G	0.00949617	0.00166596	-0.0027	0.0207	Smoking initiation
rs540730	12	57807114	0.245622	T	C	0.0177235	0.00142693	-0.0026	0.0151	HDL cholesterol levels, HDL cholesterol levels, Triglycerides, Triglyceride levels x alcohol consumption (drinkers vs non-drinkers) interaction (2df), Triglyceride levels x alcohol consumption (drinkers vs non-drinkers) interaction (2df), Triglyceride levels x alcohol consumption (regular vs non-regular drinkers) interaction (2df), Triglyceride levels x alcohol consumption (regular vs non-regular…
rs11111274	12	102838128	0.262632	G	A	0.00731072	0.00138631	0.0127	0.0172
rs7314285	12	111522026	0.068503	G	T	0.0301165	0.00243544	-0.0594	0.0349	C-reactive protein levels, Bioavailable testosterone levels, Bioavailable testosterone levels
rs9738226	12	121423659	0.622591	G	A	0.0194123	0.00127087	0.0049	0.0131	C-reactive protein levels, Low-density lipoprotein levels (MTAG)
rs116338429	13	114767040	0.170754	T	C	0.00985678	0.00172794	-0.0385	0.0263
rs75170914	14	23698566	0.255255	T	C	0.0124814	0.0014104	-0.0288	0.0204
rs11621792	14	24871926	0.546324	C	T	0.012749	0.00124244	-0.0323	0.0175	Low density lipoprotein cholesterol levels, Low density lipoprotein cholesterol levels, Low density lipoprotein cholesterol levels, Low density lipoprotein cholesterol levels, Low density lipoprotein cholesterol levels, Low density lipoprotein cholesterol levels, Total cholesterol levels, Total cholesterol levels, Total cholesterol levels, Total cholesterol levels, Total cholesterol levels, Total…
rs72683923	14	50735947	0.019684	C	T	0.0339786	0.00443863	0.0427	0.0741	Systolic blood pressure
rs2239222	14	73011885	0.34961	G	A	0.0110595	0.00130116	0.0027	0.0172	C-reactive protein levels, C-reactive protein levels, C-reactive protein levels, C-reactive protein levels, C-reactive protein levels, C-reactive protein, C-reactive protein levels (MTAG)
rs13379043	14	74250126	0.279975	C	T	0.00828852	0.00139928	-0.0378	0.0184	Low density lipoprotein cholesterol levels, Low density lipoprotein cholesterol levels, Low density lipoprotein cholesterol levels, Low density lipoprotein cholesterol levels, Low density lipoprotein cholesterol levels, High density lipoprotein cholesterol levels, High density lipoprotein cholesterol levels, High density lipoprotein cholesterol levels, High density lipoprotein cholesterol levels,…
rs28929474	14	94844947	0.019831	T	C	0.138303	0.00441884	-0.0264	0.0481	Low density lipoprotein cholesterol levels, Low density lipoprotein cholesterol levels, C-reactive protein levels, C-reactive protein levels, C-reactive protein levels, Bioavailable testosterone levels, Heel bone mineral density, Systolic blood pressure, Systolic blood pressure, Appendicular lean mass, Appendicular lean mass, Appendicular lean mass, Hip circumference adjusted for BMI, Hip circumf…
rs3742366	14	104198351	0.345841	C	T	0.00917614	0.0012993	-0.021	0.015
rs45490496	14	105272678	0.386942	A	T	0.00874482	0.00127079	0.0062	0.0197	HDL cholesterol levels, HDL cholesterol
rs28562483	15	31660799	0.871661	G	T	0.0105795	0.00186298	-0.0191	0.0238
rs8038032	15	35302869	0.322482	G	A	0.0106069	0.00131948	0.0073	0.0174
rs139974673	15	44027885	0.974734	T	C	0.07389	0.00393514	-0.0395	0.0493	Triglyceride levels, Triglyceride levels, Triglyceride levels, Triglyceride levels, Triglycerides, Non-HDL cholesterol levels, Non-HDL cholesterol levels, Triglyceride levels (MTAG), Low-density lipoprotein levels (MTAG), Familial combined hyperlipidemia defined by Consensus criteria, Familial combined hyperlipidemia defined by Dutch criteria, Metabolic syndrome, VLDL cholesterol levels, Total fa…
rs149624078	15	53728710	0.986262	C	T	0.0975763	0.00544291	0.0021	0.1133	C-reactive protein levels, Bioavailable testosterone levels, C-reactive protein, C-reactive protein levels (MTAG), Low-density lipoprotein levels (MTAG)
rs8030357	15	53746169	0.284617	G	T	0.0103058	0.00137044	0.0065	0.0167
rs62012358	15	59923927	0.335073	G	A	0.00726602	0.00131483	-0.011	0.0175
rs56187480	15	63789479	0.655443	G	A	0.0126566	0.00129872	-0.0136	0.0163	Body mass index
rs11856926	15	96223649	0.551147	G	A	0.011587	0.00124664	0.0067	0.0152
rs56332871	15	96714816	0.272024	A	C	0.0298253	0.00139111	-0.0168	0.0178	High density lipoprotein cholesterol levels, High density lipoprotein cholesterol levels, Bioavailable testosterone levels, Bioavailable testosterone levels
rs36108764	16	4624130	0.804956	G	A	0.00952835	0.00155832	0.0411	0.0225
rs55962409	16	11799367	0.707238	C	A	0.00789151	0.00136187	0.0789	0.017
rs12928099	16	15150505	0.294775	A	C	0.00913176	0.00135749	0.0093	0.0189	Triglyceride levels, Triglyceride levels, Triglyceride levels, High density lipoprotein cholesterol levels, HDL cholesterol levels, Triglycerides, Triglycerides, Triglyceride levels (MTAG), High-density lipoprotein levels (MTAG)
rs2288004	16	31054040	0.619179	G	C	0.00701434	0.00127097	0.0164	0.0131	Triglyceride levels
rs246192	16	58544295	0.480488	G	C	0.00853882	0.00124002	0.0188	0.0142
rs34006916	16	68428844	0.945413	G	A	0.0170713	0.00273166	0.0142	0.0322
rs28650012	16	80497341	0.271053	G	C	0.0071244	0.00138309	-0.0254	0.0171
rs4782568	16	83980529	0.451547	G	C	0.0151683	0.00124621	0.0019	0.0182	Type 2 diabetes, Low density lipoprotein cholesterol levels, Low density lipoprotein cholesterol levels, C-reactive protein levels, LDL cholesterol levels, C-reactive protein
rs11641834	16	88070573	0.568022	C	T	0.0115622	0.00125345	-0.009	0.018
rs904801	16	88517105	0.269786	A	G	0.0103925	0.00139603	-0.0215	0.02
rs2287322	17	1641035	0.222922	G	A	0.018776	0.00143273	0.0051	0.0193
rs1799941	17	7533423	0.261175	A	G	0.120771	0.00136352	0.0035	0.0149	Bioavailable testosterone levels, Bioavailable testosterone levels
rs8066941	17	9588450	0.761367	T	G	0.0154383	0.0014028	-0.0063	0.0157
rs17669311	17	13837051	0.611259	G	A	0.00984758	0.00123873	0.0048	0.0162
rs12950562	17	17995166	0.614013	T	C	0.0110236	0.00122815	0.0004	0.0159
rs2905801	17	29524974	0.705069	T	C	0.0140121	0.00130719	-0.0044	0.0174
rs11867902	17	38592070	0.973532	G	A	0.0213007	0.00372741	-0.0628	0.0506
rs591939	17	40698075	0.750939	A	G	0.00899707	0.0013832	-0.0021	0.0161	Triglyceride levels, Triglyceride levels, Waist-to-hip ratio adjusted for BMI, Waist-hip ratio, Triglyceride levels (MTAG)
rs11655704	17	47448172	0.314833	C	T	0.0311623	0.00128194	0.0194	0.0167	Low testosterone levels
rs1801689	17	64210580	0.97016	A	C	0.03343	0.00350564	0.0376	0.0581	Triglyceride levels, Triglyceride levels, Triglyceride levels, Triglyceride levels, Triglyceride levels, Low density lipoprotein cholesterol levels, Low density lipoprotein cholesterol levels, Low density lipoprotein cholesterol levels, Low density lipoprotein cholesterol levels, Low density lipoprotein cholesterol levels, Low density lipoprotein cholesterol levels, Total cholesterol levels, Tota…
rs9914426	17	65126641	0.538584	G	C	0.00799408	0.00119715	0.0152	0.0158
rs7210574	17	73824121	0.329026	C	T	0.00977435	0.00127343	0.0137	0.0172
rs36013981	17	79493307	0.60381	A	G	0.00673573	0.00122348	0.007	0.0169
rs55855238	18	55089715	0.648534	C	T	0.00857554	0.00129604	-0.0053	0.0189	C-reactive protein levels, C-reactive protein levels, C-reactive protein levels, C-reactive protein, C-reactive protein levels (MTAG)
rs62134282	19	677646	0.500135	T	C	0.00692715	0.00123702	0.0084	0.0165
rs1640267	19	2789337	0.285542	C	T	0.0172889	0.00136461	0.0154	0.0207	Low density lipoprotein cholesterol levels
rs11539938	19	3062857	0.420975	C	T	0.0104066	0.00129808	0.0274	0.0239
rs60018147	19	3375572	0.121032	G	A	0.01315	0.00198109	0.096	0.0476	Heel bone mineral density, Heel bone mineral density
rs10421262	19	14172951	0.575879	T	G	0.0112223	0.00126368	-0.02	0.0213	Total cholesterol levels
rs202200760	19	17346854	0.03861	C	G	0.0711034	0.00348775	0.0185	0.0473	Bioavailable testosterone levels, Bioavailable testosterone levels
rs35824797	19	19456264	0.921522	C	T	0.015645	0.00229389	0.0247	0.0331	Body mass index (MTAG)
rs67527887	19	33913745	0.513011	T	C	0.0069807	0.00133512	0.0469	0.0188
rs45512696	19	35550878	0.174448	T	C	0.0205695	0.0016248	0.015	0.0219
rs11666245	19	38229926	0.952689	G	A	0.0163325	0.0029014	0.0225	0.0403	C-reactive protein levels, C-reactive protein levels, C-reactive protein, C-reactive protein levels (MTAG)
rs34255979	19	46384830	0.119498	T	C	0.0272468	0.00190546	-0.0342	0.0218	Bioavailable testosterone levels
rs111981233	19	50016479	0.0789840000000001	G	T	0.0261638	0.00227727	-0.0268	0.0362
rs144794875	19	58391476	0.145348	G	A	0.00965685	0.0017845	-0.0092	0.0257
rs13042148	20	32298286	0.843925	C	T	0.0124463	0.00170558	0.012	0.0245	Diastolic blood pressure, Diastolic blood pressure
rs4812336	20	37547374	0.30267	A	G	0.00772261	0.00134322	-0.0172	0.014
rs3795128	20	39774163	0.483666	C	T	0.00977417	0.00123946	-0.0135	0.0134
rs3746575	20	43058096	0.596862	G	C	0.0174888	0.00128467	-0.0303	0.0144
rs78319058	20	49020571	0.022177	T	C	0.0248671	0.00419548	-0.0421	0.0658
rs73909848	20	49570403	0.072668	G	A	0.0141214	0.00238365	-0.0334	0.0318
rs2238799	22	20109325	0.389549	G	A	0.00708768	0.00127192	0.0076	0.0152
rs6005840	22	29101357	0.327301	A	G	0.0168747	0.00131567	0.0204	0.0155
rs5749082	22	30770603	0.292745	T	A	0.00917098	0.00135656	-0.03	0.0173
rs7286550	22	38196760	0.701119	G	A	0.00765391	0.00134727	-0.0023	0.0167
rs738409	22	44324727	0.216212	G	C	0.0309602	0.00149718	-0.0021	0.017	Triglyceride levels, Triglyceride levels, Type 2 diabetes, Type 2 diabetes, Total cholesterol levels, Total cholesterol levels, Total cholesterol levels, HDL cholesterol levels, Bioavailable testosterone levels, Total triglycerides levels, Type 2 diabetes (adjusted for BMI), Type 2 diabetes (adjusted for BMI), Low testosterone levels, Metabolite levels
rs112352679	22	50318514	0.810058	T	C	0.00954117	0.00158292	0.0016	0.0185
*: confounding factors associated with pleiotropic SNPs in the Mendelian Randomization analysis of sex hormone-binding globulin with rheumatoid arthritis. SNP: single nucleotide polymorphism; Chr: chromosome; A1: effect allele; A2: the other allele

## Sheet: S6
Table S6. The characteristic of crude sex hormone-binding globulin associated index SNPs in women, their effect sizes with exposure and outcome, as well as their associations with potential confounders.
SNP	Chr	Position	Allele frequency	A1	A2	Exposure		Outcome		Confounder*
						beta	se	beta	se
rs75077113	1	11214582	0.277484	C	A	0.0102254	0.00159938	0.005	0.0196	Heel bone mineral density, Heel bone mineral density, Heel bone mineral density
rs114165349	1	27021913	0.976296	G	C	0.0695129	0.00467318	0.045	0.0592	Triglyceride levels, Triglyceride levels, Triglyceride levels, Triglyceride levels, Low density lipoprotein cholesterol levels, Low density lipoprotein cholesterol levels, Low density lipoprotein cholesterol levels, Total cholesterol levels, Total cholesterol levels, Total cholesterol levels, HDL cholesterol levels, HDL cholesterol levels, Triglycerides, Non-HDL cholesterol levels, Non-HDL choles…
rs74090351	1	61705898	0.068767	A	G	0.0159623	0.00279156	-0.0123	0.0332
rs469721	1	91530001	0.80312	C	T	0.0128048	0.00178311	0.0321	0.0204
rs1730862	1	107614003	0.341827	G	A	0.0208416	0.0014997	-0.0399	0.0144
rs140584594	1	110232983	0.269933	A	G	0.0145262	0.00158345	0.003	0.0724	HDL cholesterol levels, HDL cholesterol levels, Bioavailable testosterone levels, Bioavailable testosterone levels, HDL cholesterol, LDL cholesterol levels
rs116279971	1	150684486	0.011678	C	T	0.0413074	0.00692283	-0.0441	0.081
rs267733	1	150958836	0.838969	A	G	0.0142196	0.00191765	-0.0296	0.0214	Low density lipoprotein cholesterol levels, Low density lipoprotein cholesterol levels, Low density lipoprotein cholesterol levels, Total cholesterol levels, Non-HDL cholesterol levels, Non-HDL cholesterol levels, LDL cholesterol levels, LDL cholesterol
rs9426829	1	154592201	0.480729	C	T	0.0140092	0.001412	-0.0206	0.0152
rs2064074	1	171061990	0.528459	A	G	0.00761162	0.00141512	0.0097	0.0141
rs34331968	1	196659753	0.533525	T	C	0.0122956	0.00141243	0.0015	0.0149
rs17583875	1	197924770	0.020867	A	G	0.027433	0.00492835	0.0573	0.0466
rs1223796	1	214323347	0.163998	G	C	0.0125494	0.00190889	-0.0127	0.0213
rs3001032	1	219727779	0.319697	C	T	0.0119862	0.00151551	-0.0051	0.0164	Adiponectin levels
rs61830291	1	221001142	0.09682	C	A	0.0137832	0.00239957	0.0183	0.0303	Triglyceride levels, Triglyceride levels, Triglycerides, Waist-to-hip ratio adjusted for BMI, Waist circumference adjusted for body mass index, Triglyceride levels (MTAG), Waist-hip index
rs1870927	1	226426337	0.621594	A	T	0.00808127	0.00146261	0.0116	0.0154
rs7567544	2	20392802	0.454669	C	G	0.00806017	0.00143054	-0.014	0.0146
rs1260326	2	27730940	0.607415	C	T	0.0343345	0.00144518	0.0144	0.0132	Triglyceride levels, Triglyceride levels, Triglyceride levels, Triglyceride levels, Triglyceride levels, Triglyceride levels, Triglyceride levels, Triglyceride levels, Triglyceride levels, Triglyceride levels, Triglyceride levels, Triglyceride levels, Triglyceride levels, Triglyceride levels, Triglyceride levels, Triglyceride levels, Triglyceride levels, Triglyceride levels, Type 2 diabetes, Type…
rs6736913	2	42510018	0.020645	A	G	0.03368	0.00495299	-0.0155	0.0687
rs6546096	2	64906295	0.262505	A	G	0.0276002	0.0016131	-0.0056	0.0182
rs12624244	2	70417138	0.935671	A	G	0.0207576	0.00288782	-0.0083	0.0315
rs12613243	2	111897506	0.936726	T	C	0.015372	0.00289943	0.0667	0.0348
rs11688682	2	121347612	0.270439	C	G	0.00920048	0.00164552	0.0509	0.0223	Triglyceride levels, Triglyceride levels, Type 2 diabetes, Type 2 diabetes, Type 2 diabetes, Type 2 diabetes, High density lipoprotein cholesterol levels, High density lipoprotein cholesterol levels, HDL cholesterol levels, Systolic blood pressure, Cardiovascular disease
rs1128249	2	165528624	0.392363	T	G	0.0170738	0.00144456	0.0336	0.0157	Triglyceride levels, Triglyceride levels, Type 2 diabetes, HDL cholesterol levels, Waist-to-hip ratio adjusted for BMI, Waist-hip ratio, Appendicular lean mass, Waist circumference adjusted for body mass index, Triglyceride levels (MTAG), Triglyceride levels x alcohol consumption (drinkers vs non-drinkers) interaction (2df), Triglyceride levels x alcohol consumption (drinkers vs non-drinkers) int…
rs1047891	2	211540507	0.315407	A	C	0.0141589	0.00151611	-0.0056	0.0159	High density lipoprotein cholesterol levels, High density lipoprotein cholesterol levels, HDL cholesterol levels, HDL cholesterol levels, HDL cholesterol levels, HDL cholesterol levels, Systolic blood pressure, Systolic blood pressure, Systolic blood pressure, Systolic blood pressure, HDL cholesterol, HDL cholesterol, Appendicular lean mass, Appendicular lean mass, Appendicular lean mass, Appendi…
rs78058190	2	219699999	0.949422	G	A	0.0231185	0.00363225	0.0734	0.1052	Triglyceride levels, Triglyceride levels, Triglyceride levels, Triglyceride levels, Low density lipoprotein cholesterol levels, Low density lipoprotein cholesterol levels, High density lipoprotein cholesterol levels, High density lipoprotein cholesterol levels, High density lipoprotein cholesterol levels, High density lipoprotein cholesterol levels, HDL cholesterol levels, HDL cholesterol levels,…
rs2176040	2	227092802	0.353686	A	G	0.0148675	0.00147469	0.0101	0.0131	Body mass index, Body mass index, Body mass index, Waist circumference
rs1801282	3	12393125	0.119929	G	C	0.0202851	0.0021778	-0.0762	0.0229	Triglyceride levels, Type 2 diabetes, Type 2 diabetes, Type 2 diabetes, Type 2 diabetes, Type 2 diabetes, Type 2 diabetes, Type 2 diabetes, Type 2 diabetes, Type 2 diabetes, Type 2 diabetes, Systolic blood pressure, Body mass index, Body mass index, Pulse pressure, Type ii diabetes, Fasting blood insulin (BMI interaction), Fasting blood insulin adjusted for BMI
rs6792725	3	24520283	0.692002	G	A	0.0168669	0.00158145	-0.0007	0.0178	Triglyceride levels, Triglyceride levels, Triglyceride levels, Triglyceride levels, Triglyceride levels, Low density lipoprotein cholesterol levels, Low density lipoprotein cholesterol levels, Total cholesterol levels, Total cholesterol levels, Triglycerides, Triglycerides, Triglycerides, C-reactive protein levels, C-reactive protein levels, C-reactive protein levels, Non-HDL cholesterol levels, …
rs784504	3	39195260	0.811877	C	G	0.00950635	0.00181447	0.0146	0.0181
rs10461018	3	46995242	0.419984	T	C	0.00998913	0.00143746	-0.0194	0.0131
rs6772177	3	52497778	0.828337	C	T	0.0117404	0.00189324	0.0154	0.0271	Waist-to-hip ratio adjusted for BMI, Bioavailable testosterone levels, Waist-hip index
rs10511002	3	70631018	0.290003	A	C	0.00833593	0.00156742	0.033	0.0159
rs687339	3	135932359	0.227041	C	T	0.0355807	0.00169221	-0.003	0.018	Triglyceride levels, High density lipoprotein cholesterol levels, C-reactive protein levels, C-reactive protein levels, C-reactive protein levels, Non-HDL cholesterol levels, Non-HDL cholesterol levels, Bioavailable testosterone levels, C-reactive protein, Body mass index (MTAG)
rs62271373	3	150066540	0.939897	T	A	0.0224479	0.00303949	0.0187	0.036	Triglyceride levels, Triglyceride levels, Triglyceride levels, Type 2 diabetes, Type 2 diabetes, Type 2 diabetes, High density lipoprotein cholesterol levels, High density lipoprotein cholesterol levels, High density lipoprotein cholesterol levels, HDL cholesterol levels, Triglycerides, Waist-to-hip ratio adjusted for BMI, Waist-to-hip ratio adjusted for BMI, Waist-to-hip ratio adjusted for BMI, …
rs79287178	3	172294500	0.968996	G	A	0.0279964	0.00429091	-0.0567	0.0538	Triglyceride levels, Triglyceride levels, Triglyceride levels, Triglycerides, Triglyceride levels (MTAG), Low-density lipoprotein levels (MTAG)
rs57158761	3	185371172	0.563749	A	G	0.0074537	0.00142877	-0.0118	0.0163
rs34311866	4	951947	0.823863	T	C	0.0103976	0.00187118	-0.0095	0.0183	Triglyceride levels, Triglyceride levels, Triglyceride levels, HDL cholesterol levels, Waist-to-hip ratio adjusted for BMI, Waist-to-hip ratio adjusted for BMI, Waist-to-hip ratio adjusted for BMI, Waist circumference adjusted for body mass index, Triglyceride levels x alcohol consumption (drinkers vs non-drinkers) interaction (2df), Triglyceride levels x alcohol consumption (drinkers vs non-drin…
rs13108218	4	3443931	0.382898	A	G	0.0224735	0.0014695	0.0051	0.0176	Triglyceride levels, Triglyceride levels, Triglyceride levels, Triglyceride levels, Triglyceride levels, Triglyceride levels, Triglyceride levels, Triglyceride levels, Low density lipoprotein cholesterol levels, Low density lipoprotein cholesterol levels, Low density lipoprotein cholesterol levels, Low density lipoprotein cholesterol levels, Total cholesterol levels, Total cholesterol levels, Tot…
rs925098	4	17919811	0.264724	G	A	0.00980966	0.00160834	0.0018	0.0161
rs28636815	4	77197397	0.377474	G	A	0.011004	0.00146018	0.0104	0.013
rs13150068	4	88203828	0.564062	A	G	0.017217	0.00143173	0.0241	0.0135
rs138204164	4	120123417	0.87441	C	G	0.0114227	0.00214036	-0.0066	0.0235	Low density lipoprotein cholesterol levels, Total cholesterol levels
rs28925904	4	144359490	0.974702	C	T	0.028266	0.00450882	-0.0698	0.0648
rs10857228	4	148979700	0.256721	T	C	0.00860024	0.0016228	-0.0051	0.0176
rs28712547	4	157646955	0.32095	G	A	0.00955121	0.00151819	0.0102	0.0161
rs78890745	4	159834474	0.108795	A	G	0.0217863	0.00228755	-0.0098	0.0305
rs11738093	5	53301425	0.748369	A	G	0.0119245	0.00164192	0.0313	0.0145
rs40270	5	55804552	0.22669	A	C	0.0188705	0.00169174	0.0335	0.0184	Bioavailable testosterone levels, Appendicular lean mass, Triglyceride levels (MTAG), High-density lipoprotein levels (MTAG)
rs4976033	5	67714246	0.598947	A	G	0.00867701	0.001466	0.0053	0.0166	Triglyceride levels, Triglyceride levels, Triglyceride levels, Triglyceride levels, Triglyceride levels, Triglyceride levels, Triglyceride levels, Type 2 diabetes, Type 2 diabetes, High density lipoprotein cholesterol levels, High density lipoprotein cholesterol levels, High density lipoprotein cholesterol levels, HDL cholesterol levels, Triglycerides, Triglycerides, Triglyceride levels (MTAG), B…
rs6860245	5	127367998	0.24709	C	G	0.0107054	0.00165113	0.0169	0.0177	HDL cholesterol, Appendicular lean mass
rs1650527	5	158022724	0.767899	C	T	0.0106506	0.00169397	0.023	0.018	High density lipoprotein cholesterol levels
rs6879874	5	176730775	0.724183	T	A	0.00772869	0.00158873	0.0016	0.016
rs9379084	6	7231843	0.884204	G	A	0.0148429	0.00229011	0.0055	0.0265	Type 2 diabetes, Type 2 diabetes, Type 2 diabetes, Type 2 diabetes, Type 2 diabetes, Type 2 diabetes, Type 2 diabetes, Type 2 diabetes, Type 2 diabetes, Type 2 diabetes, Type 2 diabetes, Type 2 diabetes, Bioavailable testosterone levels, Heel bone mineral density, Heel bone mineral density, Heel bone mineral density, Heel bone mineral density, Heel bone mineral density, Heel bone mineral density,…
rs9366291	6	19381870	0.577052	C	G	0.00757288	0.00144325	0.0227	0.0159
rs28360642	6	41667506	0.83948	A	C	0.0198505	0.00194975	-0.0131	0.0231
rs11967262	6	43760327	0.511808	C	G	0.00941338	0.00142394	0.0427	0.0142	Triglyceride levels, Triglyceride levels, Type 2 diabetes, Type 2 diabetes, High density lipoprotein cholesterol levels, High density lipoprotein cholesterol levels, HDL cholesterol levels, Waist-to-hip ratio adjusted for BMI, Triglyceride levels x alcohol consumption (drinkers vs non-drinkers) interaction (2df), Triglyceride levels x alcohol consumption (drinkers vs non-drinkers) interaction (2d…
rs199607859	6	139835418	0.593993	T	G	0.0101126	0.00145092	0.0088	0.0139	HDL cholesterol
rs1738386	6	151990235	0.379996	C	T	0.00858522	0.00147003	-0.0089	0.0156
rs555754	6	160769423	0.467759	A	G	0.0164673	0.00142643	-0.0037	0.0141	A body shape index, Pulse pressure
rs4563785	7	26349213	0.912931	G	T	0.0137994	0.00254544	-0.0851	0.0291	Waist-to-hip ratio adjusted for BMI, Waist-hip index
rs799157	7	73020301	0.0432221	T	C	0.0207253	0.00348714	0.0136	0.0607	Triglyceride levels, Low density lipoprotein cholesterol levels, Low density lipoprotein cholesterol levels, Low density lipoprotein cholesterol levels, Low density lipoprotein cholesterol levels, High density lipoprotein cholesterol levels, Total cholesterol levels, Total cholesterol levels, Total cholesterol levels, Non-HDL cholesterol levels, Non-HDL cholesterol levels
rs1229498	7	81568750	0.27526	T	G	0.0111695	0.00161382	0.0029	0.0179	Total cholesterol levels, Total cholesterol levels
rs10238028	7	99208899	0.067041	G	A	0.0188106	0.00284453	0.0732	0.0319
rs6706	7	100471044	0.183551	T	C	0.0183361	0.00182788	0.0088	0.0179
rs11556924	7	129663496	0.389097	T	C	0.0121614	0.00145614	0.01	0.0178	Systolic blood pressure, Systolic blood pressure, Systolic blood pressure, Systolic blood pressure, Coronary artery disease, Coronary artery disease, Coronary artery disease, Coronary artery disease, Coronary artery disease, Coronary artery disease, Coronary artery disease, Coronary artery disease, Coronary artery disease, Diastolic blood pressure, Diastolic blood pressure, Diastolic blood pressu…
rs114949263	7	150498245	0.111159	C	T	0.0151114	0.00226365	-0.0005	0.0268
rs9987289	8	9183358	0.9078705	G	A	0.0215197	0.00245338	-0.022	0.0233	Triglyceride levels, Low density lipoprotein cholesterol levels, Low density lipoprotein cholesterol levels, Low density lipoprotein cholesterol levels, Low density lipoprotein cholesterol levels, High density lipoprotein cholesterol levels, High density lipoprotein cholesterol levels, High density lipoprotein cholesterol levels, High density lipoprotein cholesterol levels, High density lipoprote…
rs12543287	8	42334511	0.372017	C	G	0.0105562	0.00147703	-0.0068	0.0153
rs76767219	8	81426196	0.034451	A	C	0.0465804	0.00389588	-0.0126	0.0464	Systolic blood pressure, Diastolic blood pressure
rs62515079	8	81442754	0.019907	G	A	0.0313579	0.00518346	-0.0261	0.0818
rs10095930	8	116974302	0.417115	C	T	0.0108152	0.00144769	0.0265	0.0157	C-reactive protein levels, C-reactive protein levels, C-reactive protein levels (MTAG)
rs10108150	8	145687475	0.470017	A	G	0.00822427	0.00141902	0.0399	0.0156
rs568656	9	4133874	0.351139	C	A	0.0110565	0.00154583	0.0046	0.0171
rs1330307	9	4305064	0.514883	A	C	0.00875617	0.00142812	0.0009	0.0128
rs10815276	9	5737692	0.456759	G	A	0.0089276	0.00143458	0.0391	0.0158
rs820504	9	6668278	0.863965	G	A	0.0126037	0.00207675	-0.0211	0.0219
rs696825	9	86583076	0.251847	T	C	0.025383	0.00163966	-0.0036	0.0151	Triglyceride levels, Triglyceride levels (MTAG)
rs4876993	9	92281403	0.488052	T	C	0.00773243	0.00142102	0.003	0.0156
rs62580766	9	113034490	0.181214	T	C	0.0111741	0.00184457	0.0111	0.0203
rs2986669	9	113187721	0.681436	A	G	0.00901979	0.00152072	0.0083	0.0135
rs4837794	9	123507855	0.331585	T	C	0.0118695	0.00151635	0.0321	0.014
rs9697210	9	131468740	0.853586	G	A	0.0161375	0.00201431	0.0421	0.0373	Low density lipoprotein cholesterol levels
rs72766607	9	136895818	0.979638	T	G	0.0268862	0.0050156	-0.0287	0.074	C-reactive protein levels (MTAG)
rs11791747	9	137106879	0.306547	G	A	0.0106264	0.00155349	-0.0223	0.0171
rs80126506	9	137159427	0.592269	A	G	0.00801636	0.00144835	-0.0307	0.0171
rs35233014	9	137268177	0.254515	C	A	0.0143397	0.00164247	-0.0123	0.0191
rs11103377	9	139097135	0.538173	G	A	0.00760687	0.00143317	0.0127	0.0167
rs7475279	10	5252866	0.845559	A	C	0.0208561	0.00196084	-0.0271	0.0213
rs1530439	10	63645959	0.308785	T	G	0.0123076	0.00153884	0.054	0.0171
rs1782652	10	81074125	0.618815	T	A	0.0121809	0.00147555	-0.0135	0.0144	Total cholesterol levels
rs11186719	10	93631956	0.522156	A	C	0.011624	0.00141481	-0.0387	0.014
rs2068888	10	94839642	0.451225	A	G	0.0114674	0.00142265	0.0169	0.0156	Triglyceride levels, Triglyceride levels, Triglyceride levels, Triglyceride levels, Triglyceride levels, Low density lipoprotein cholesterol levels, Low density lipoprotein cholesterol levels, Low density lipoprotein cholesterol levels, Low density lipoprotein cholesterol levels, Low density lipoprotein cholesterol levels, High density lipoprotein cholesterol levels, High density lipoprotein chol…
rs11188601	10	97856899	0.364454	C	T	0.0096678	0.00147407	0.0176	0.0149
rs10883451	10	101924418	0.498806	C	T	0.00870303	0.00141809	0.0042	0.0156	Triglyceride levels, Triglycerides, Low-density lipoprotein levels (MTAG), Alcohol consumption (drinks per week) (MTAG)
rs140312320	10	103992418	0.932876	G	A	0.0162284	0.00282975	-0.0026	0.0335
rs35198068	10	114754784	0.709536	T	C	0.00791408	0.00156319	0.0247	0.0146	Body mass index, Body mass index, Body mass index, Weight
rs80235628	10	122859270	0.950127	G	A	0.0211909	0.003262	-0.0841	0.0375	Hip circumference adjusted for BMI, Hip index
rs7481219	11	307808	0.413482	A	G	0.00863786	0.00151455	-0.0016	0.0213
rs11601507	11	5701074	0.069169	A	C	0.0161018	0.00276386	0.0544	0.0323	Low density lipoprotein cholesterol levels, Low density lipoprotein cholesterol levels, Low density lipoprotein cholesterol levels, Low density lipoprotein cholesterol levels, Low density lipoprotein cholesterol levels, Low density lipoprotein cholesterol levels, Low density lipoprotein cholesterol levels, Total cholesterol levels, Total cholesterol levels, HDL cholesterol levels, Non-HDL cholest…
rs1037169	11	13361005	0.313024	T	C	0.0152522	0.00153727	0.0239	0.0164	Triglyceride levels
rs174537	11	61552680	0.654276	G	T	0.0139815	0.00149248	0.0499	0.0133	High density lipoprotein cholesterol levels, Triglycerides, HDL cholesterol
rs12797706	11	65561369	0.234579	A	G	0.0138698	0.00168813	-0.0259	0.0169
rs3018695	11	68911500	0.492988	A	C	0.00804239	0.00142438	0.0054	0.0138
rs12804411	11	69284200	0.231234	T	C	0.0152938	0.00168461	-0.0066	0.0192
rs11021232	11	95320808	0.820213	T	C	0.013416	0.00186037	-0.0812	0.0178	HDL cholesterol levels, HDL cholesterol
rs73519353	11	95380754	0.00336800000000004	A	T	0.0752318	0.0131531	0.0625	0.0512
rs76895963	12	4384844	0.020964	G	T	0.0729621	0.00544856	0.1145	0.0802	Triglyceride levels, Triglyceride levels, Triglyceride levels, Triglyceride levels, Triglyceride levels, Triglyceride levels, Type 2 diabetes, Type 2 diabetes, Type 2 diabetes, Type 2 diabetes, Type 2 diabetes, Type 2 diabetes, Type 2 diabetes, Type 2 diabetes, Low density lipoprotein cholesterol levels, Low density lipoprotein cholesterol levels, Low density lipoprotein cholesterol levels, Low d…
rs17887160	12	6877721	0.720025	C	T	0.00870681	0.00159889	0.0012	0.0189
rs3782735	12	6885076	0.600654	A	G	0.0112249	0.00148139	0.0042	0.0163
rs7298820	12	20581339	0.205464	T	A	0.0139022	0.00176424	0.0292	0.02
rs4149056	12	21331549	0.848805	T	C	0.0269228	0.00197871	0.0049	0.019	Triglyceride levels, Triglyceride levels, Triglycerides, Triglycerides, Bioavailable testosterone levels, Bioavailable testosterone levels, Bioavailable testosterone levels, Heel bone mineral density, Low testosterone levels, Metabolite levels, Metabolite levels, Metabolite levels, Testosterone levels, Testosterone levels
rs11047237	12	24206326	0.965318	A	T	0.0297089	0.00386443	-0.0174	0.0401
rs75130744	12	25410741	0.928584	G	C	0.0261357	0.00276014	0.0016	0.0335
rs4307773	12	51144432	0.418763	T	C	0.0133397	0.00143409	0.007	0.0145
rs7484541	12	57714803	0.227751	T	A	0.014134	0.00168636	0.0035	0.0158	Coronary artery disease, Low testosterone levels
rs8756	12	66359752	0.485175	C	A	0.00876032	0.001419	0.0249	0.0126	Triglyceride levels, Vertex-wise sulcal depth, Cortical thickness
rs3751129	12	102455729	0.216322	A	G	0.00998266	0.00172	-0.0127	0.0193
rs183015141	12	112069836	0.973296	G	A	0.0287762	0.00456043	-0.0021	0.0467
rs7139079	12	121415293	0.592779	A	G	0.012527	0.00144494	0.0141	0.0131	Bioavailable testosterone levels
rs12311848	12	124486851	0.332566	G	A	0.0109313	0.00150515	-0.0089	0.0165
rs17128091	14	23714682	0.25586	C	G	0.0122557	0.00163102	-0.0313	0.019	Bioavailable testosterone levels
rs11621792	14	24871926	0.547669	C	T	0.0248477	0.00144054	-0.0323	0.0175	Low density lipoprotein cholesterol levels, Low density lipoprotein cholesterol levels, Low density lipoprotein cholesterol levels, Low density lipoprotein cholesterol levels, Low density lipoprotein cholesterol levels, Low density lipoprotein cholesterol levels, Total cholesterol levels, Total cholesterol levels, Total cholesterol levels, Total cholesterol levels, Total cholesterol levels, Total…
rs2239222	14	73011885	0.349334	G	A	0.0088465	0.00150102	0.0027	0.0172	C-reactive protein levels, C-reactive protein levels, C-reactive protein levels, C-reactive protein levels, C-reactive protein levels, C-reactive protein, C-reactive protein levels (MTAG)
rs13379043	14	74250126	0.277993	C	T	0.0100214	0.00161779	-0.0378	0.0184	Low density lipoprotein cholesterol levels, Low density lipoprotein cholesterol levels, Low density lipoprotein cholesterol levels, Low density lipoprotein cholesterol levels, Low density lipoprotein cholesterol levels, High density lipoprotein cholesterol levels, High density lipoprotein cholesterol levels, High density lipoprotein cholesterol levels, High density lipoprotein cholesterol levels,…
rs1005421	14	89886940	0.583258	C	T	0.00873311	0.00145548	-0.003	0.0175
rs28929474	14	94844947	0.02015	T	C	0.0627387	0.00506756	-0.0264	0.0481	Low density lipoprotein cholesterol levels, Low density lipoprotein cholesterol levels, C-reactive protein levels, C-reactive protein levels, C-reactive protein levels, Bioavailable testosterone levels, Heel bone mineral density, Systolic blood pressure, Systolic blood pressure, Appendicular lean mass, Appendicular lean mass, Appendicular lean mass, Hip circumference adjusted for BMI, Hip circumf…
rs17580	14	94847262	0.0479810000000001	A	T	0.0231006	0.00333102	0.0185	0.0373	Low density lipoprotein cholesterol levels, Low density lipoprotein cholesterol levels, Low density lipoprotein cholesterol levels, Low density lipoprotein cholesterol levels, Low density lipoprotein cholesterol levels, Low density lipoprotein cholesterol levels, Low density lipoprotein cholesterol levels, Total cholesterol levels, Total cholesterol levels, Total cholesterol levels, Total cholest…
rs2498786	14	105262368	0.384603	C	G	0.0129537	0.00146405	0.0065	0.0197	HDL cholesterol levels
rs12593818	15	35153930	0.262761	T	C	0.00986085	0.00161918	-0.0118	0.018
rs11637595	15	40387728	0.723599	C	T	0.00915883	0.00160658	0.0053	0.0195
rs139974673	15	44027885	0.974365	T	C	0.0481421	0.00449627	-0.0395	0.0493	Triglyceride levels, Triglyceride levels, Triglyceride levels, Triglyceride levels, Triglycerides, Non-HDL cholesterol levels, Non-HDL cholesterol levels, Triglyceride levels (MTAG), Low-density lipoprotein levels (MTAG), Familial combined hyperlipidemia defined by Consensus criteria, Familial combined hyperlipidemia defined by Dutch criteria, Metabolic syndrome, VLDL cholesterol levels, Total fa…
rs79391862	15	53739426	0.985902	A	C	0.0737538	0.00611912	-0.0019	0.1135	Low density lipoprotein cholesterol levels, Low density lipoprotein cholesterol levels, Low density lipoprotein cholesterol levels, Total cholesterol levels, Total cholesterol levels, C-reactive protein levels, Non-HDL cholesterol levels, Non-HDL cholesterol levels, Low testosterone levels
rs8027064	15	53741826	0.035042	A	G	0.0259629	0.00390376	-0.0646	0.05
rs12906447	15	96224270	0.551672	C	T	0.00869057	0.0014378	0.0063	0.0151
rs56332871	15	96714816	0.272252	A	C	0.0379366	0.00160309	-0.0168	0.0178	High density lipoprotein cholesterol levels, High density lipoprotein cholesterol levels, Bioavailable testosterone levels, Bioavailable testosterone levels
rs1684608	16	4676852	0.807368	C	A	0.00922625	0.00180542	0.0625	0.0225	Triglyceride levels
rs72782727	16	11878033	0.75372	G	T	0.00928939	0.00165233	0.0376	0.0194
rs4122352	16	15174571	0.295545	A	G	0.0110328	0.00156367	0.0111	0.0204
rs2925979	16	81534790	0.699772	C	T	0.0133759	0.00155269	0.0131	0.017	Triglyceride levels, Triglyceride levels, Triglyceride levels, Triglyceride levels, Triglyceride levels, Triglyceride levels, Triglyceride levels, Triglyceride levels, Triglyceride levels, Triglyceride levels, Type 2 diabetes, Type 2 diabetes, Type 2 diabetes, Type 2 diabetes, Type 2 diabetes, Type 2 diabetes, Type 2 diabetes, Type 2 diabetes, Type 2 diabetes, Type 2 diabetes, Type 2 diabetes, Hi…
rs67890964	16	83979317	0.373584	C	T	0.00894027	0.00147082	-0.0055	0.0192	Low density lipoprotein cholesterol levels, Low density lipoprotein cholesterol levels, Low density lipoprotein cholesterol levels, Low density lipoprotein cholesterol levels, Total cholesterol levels, Total cholesterol levels, Total cholesterol levels, Total cholesterol levels, C-reactive protein levels, Non-HDL cholesterol levels, Non-HDL cholesterol levels, C-reactive protein levels (MTAG)
rs11641834	16	88070573	0.570554	C	T	0.0112054	0.00144234	-0.009	0.018
rs11078597	17	1618363	0.185905	C	T	0.0167042	0.00178663	0.0047	0.021	Triglyceride levels, Triglyceride levels, Triglyceride levels, Triglyceride levels, Triglycerides, C-reactive protein levels, C-reactive protein levels, Bioavailable testosterone levels, Bioavailable testosterone levels, C-reactive protein, C-reactive protein levels (MTAG)
rs858519	17	7531965	0.556552	C	T	0.100112	0.00140168	-0.0009	0.0139	Type 2 diabetes, Type 2 diabetes, Waist-hip ratio
rs17669311	17	13837051	0.609988	G	A	0.0086812	0.00144392	0.0048	0.0162
rs2525570	17	29681245	0.600891	G	A	0.00877397	0.00142183	-0.0087	0.0147
rs17616365	17	38256401	0.967911	G	A	0.0259419	0.00395672	-0.0906	0.0462
rs4264433	17	45737275	0.514481	T	A	0.0186029	0.00139394	-0.0127	0.0129	High density lipoprotein cholesterol levels, High density lipoprotein cholesterol levels, Total cholesterol levels, Total cholesterol levels, LDL cholesterol levels
rs140302625	17	47379867	0.08651	T	G	0.0668543	0.00247417	0.0271	0.0285
rs8178824	17	64224775	0.970217	C	T	0.041749	0.00410506	0.0369	0.0592	Total cholesterol levels, Total cholesterol levels, C-reactive protein levels, Non-HDL cholesterol levels, Non-HDL cholesterol levels, Bioavailable testosterone levels, Bioavailable testosterone levels, LDL cholesterol levels, LDL cholesterol levels, C-reactive protein, C-reactive protein levels (MTAG)
rs11079685	17	65257494	0.521766	A	G	0.00768006	0.0013984	0.0018	0.0181
rs72844546	17	73149850	0.345886	C	T	0.00969476	0.0014604	-0.0113	0.0168
rs78057960	17	73779075	0.293576	T	C	0.00897932	0.00153357	0.003	0.0177
rs10153315	17	79481772	0.580864	T	C	0.00924201	0.00141325	0.0113	0.0161
rs4092465	18	55080437	0.649015	G	A	0.010766	0.00149868	-0.0066	0.0183	C-reactive protein levels, Alcohol consumption (drinks per week), Alcohol consumption (drinks per week) (MTAG)
rs12454712	18	60845884	0.376392	C	T	0.00792421	0.00147113	0.0154	0.0208	Triglyceride levels, Triglyceride levels, Triglyceride levels, Type 2 diabetes, Type 2 diabetes, Type 2 diabetes, Type 2 diabetes, Type 2 diabetes, Type 2 diabetes, Type 2 diabetes, Type 2 diabetes, Type 2 diabetes, Type 2 diabetes, Type 2 diabetes, Type 2 diabetes, Type 2 diabetes, High density lipoprotein cholesterol levels, High density lipoprotein cholesterol levels, Triglycerides, Waist-to-h…
rs11539938	19	3062857	0.421359	C	T	0.00882597	0.00149759	0.0274	0.0239
rs60018147	19	3375572	0.119859	G	A	0.0135186	0.00230034	0.096	0.0476	Heel bone mineral density, Heel bone mineral density
rs8107967	19	7972615	0.567302	G	A	0.0099828	0.00143381	-0.0052	0.0174	Appendicular lean mass
rs202200760	19	17346854	0.03903	C	G	0.0788123	0.00400226	0.0185	0.0473	Bioavailable testosterone levels, Bioavailable testosterone levels
rs7250869	19	33887405	0.690021	C	T	0.00996289	0.00153711	0.0189	0.0144	Type 2 diabetes, Triglycerides
rs2018519	19	35559787	0.181242	C	T	0.0194746	0.00184764	0.0206	0.0214	Triglycerides
rs5117	19	45418790	0.235459	C	T	0.0124392	0.00168142	0.0055	0.0193	Triglyceride levels, Low density lipoprotein cholesterol levels, Triglycerides, Waist-to-hip ratio adjusted for BMI, Waist-to-hip ratio adjusted for BMI, Waist-hip index, Hip index
rs5112	19	45430280	0.532859	G	C	0.00890105	0.00152626	-0.0141	0.0242	Triglyceride levels, Triglyceride levels, Triglyceride levels, Total triglycerides levels, Total triglycerides levels, Total fatty acid levels
rs73036519	19	45748362	0.699571	G	C	0.0115917	0.00156057	0.0168	0.0188	Systolic blood pressure
rs34255979	19	46384830	0.12104	T	C	0.0273369	0.00218544	-0.0342	0.0218	Bioavailable testosterone levels
rs62128735	19	48113604	0.696749	A	G	0.0092377	0.00155535	0.0188	0.0202
rs59774409	19	50016748	0.082186	T	C	0.0160693	0.00258999	0.0021	0.0324	Triglycerides, Triglycerides, Total triglycerides levels, Low-density lipoprotein levels (MTAG), Total fatty acid levels
rs4077285	19	56599405	0.9062301	G	C	0.0141029	0.00245936	0.0056	0.0371
rs13042148	20	32298286	0.845319	C	T	0.0144829	0.0019663	0.012	0.0245	Diastolic blood pressure, Diastolic blood pressure
rs6058067	20	33095095	0.305065	G	T	0.00930874	0.00155577	0.0105	0.0159
rs6088776	20	33835773	0.860648	T	C	0.0122291	0.00205774	0.034	0.0222
rs2207132	20	39142516	0.96632	G	A	0.0227218	0.00394097	-0.0183	0.0689	Triglyceride levels, Low density lipoprotein cholesterol levels, Low density lipoprotein cholesterol levels, Low density lipoprotein cholesterol levels, Total cholesterol levels, Total cholesterol levels, Total cholesterol levels, Total cholesterol levels, Triglycerides, Triglycerides, Triglycerides, Waist-to-hip ratio adjusted for BMI, C-reactive protein levels, C-reactive protein levels, C-reac…
rs6073431	20	43040569	0.5317	T	C	0.0165704	0.00145231	-0.0288	0.0143	Bioavailable testosterone levels, Low-density lipoprotein levels (MTAG)
rs4810580	20	45594295	0.782389	T	G	0.0100343	0.00173473	0.0161	0.0185
rs16995626	20	49540925	0.072253	C	T	0.0169788	0.00275287	-0.0214	0.0333
rs1033667	22	29130300	0.299679	T	C	0.010876	0.00156137	0.0163	0.016	Non-HDL cholesterol levels
rs5753111	22	30779211	0.290673	T	C	0.0139087	0.00157563	-0.0315	0.0175
rs3747207	22	44324855	0.214383	A	G	0.018691	0.00173586	-0.0031	0.0172	Triglyceride levels, Type 2 diabetes, Type 2 diabetes, Low density lipoprotein cholesterol levels, Low density lipoprotein cholesterol levels, Total cholesterol levels, Total cholesterol levels, Total cholesterol levels, Total cholesterol levels, Total cholesterol levels, Non-HDL cholesterol levels, HDL cholesterol
*: confounding factors associated with pleiotropic SNPs in the Mendelian Randomization analysis of sex hormone-binding globulin with rheumatoid arthritis. SNP: single nucleotide polymorphism; Chr: chromosome; A1: effect allele; A2: the other allele

## Sheet: S7
Tabel S7. Cross-trait meta-analysis between sex hormone-binding globulin adjusted for BMI and rheumatoid arthritis, excluding the MHC region (PCPASSOC < 5×10-8, PSHBGadjBMI < 1×10-5 and PRA < 1×10-5)
SNP	Chr	bp	A1	A2	BETA		PSHBGadjBMI	PRA	PCPASSOC	Genomic coordinates	Genes within clumping area
					SHBGadjBMI	RA
Overall
rs2228145	1	154426970	A	C	-0.00518483	0.0663	3.7×10-12	5.374×10-07	1.47×10-12	chr1:154395212-154428505	IL6R
rs6742215	2	65690496	A	G	0.00601154	0.0741	2.7×10-13	9.699×10-09	1.51×10-16	chr2:65556324-65716616	SPRED2
rs12713685	2	70223101	T	C	0.00597088	-0.0642	3.8×10-11	2.797×10-06	7.69×10-15	chr2:70172466-70558994	ASPRV1, C2orf42, FAM136A, LOC100133985, PCBP1, PCBP1-AS1, PCYOX1, SNRPG, TIA1
rs72836349	2	111891795	T	C	-0.0105428	-0.1263	1.7×10-15	6.798×10-07	2.06×10-17	chr2:111861838-112024305	ACOXL, BCL2L11
rs7570775	2	191729154	T	G	-0.0046175	-0.0626	2.5×10-07	8.635×10-06	1.98×10-09	chr2:191532789-191843830	GLS, NAB1, STAT1
rs895095	3	12437674	A	T	-0.00538589	0.0846	1.4×10-09	6.666×10-06	1.16×10-10	chr3:12334991-12437675	PPARG
rs9871160	3	136452728	T	C	-0.0105192	-0.127	9.1×10-20	7.480×10-09	1.95×10-23	chr3:135970704-136692376	IL20RB, NCK1, NCK1-AS1, PCCB, SLC35G2, STAG1
rs2102397	4	48656326	A	C	-0.00395249	-0.0687	6.4×10-07	8.785×10-06	4.77×10-08	chr4:48481149-48875926	FRYL, OCIAD1, SLC10A4, ZAR1
rs28810763	6	33452165	A	G	0.00386388	0.1225	7.5×10-06	2.506×10-14	9.60×10-14	chr6:33452165-33452180
rs113243085	6	33516949	G	T	0.00879237	-0.5977	4.2×10-07	9.870×10-103	3.44×10-103	chr6:33453539-33709292	BAK1, GGNBP1, IP6K3, ITPR3, LINC00336, UQCC2
rs10951192*	7	28161033	C	G	0.0053036	0.0774	1.0×10-06	4.298×10-07	8.99×10-10	chr7:28139386-28256371	JAZF1, JAZF1-AS1
rs11994858	8	81273210	A	G	-0.0123599	0.0709	9.9×10-49	7.812×10-06	7.53×10-49	chr8:81095395-81329123	MIR5708
rs917770	9	123681610	C	T	0.00448198	0.0782	4.9×10-08	4.354×10-08	8.34×10-10	chr9:123649351-123969834	C5, CNTRL, PHF19, RAB14, TRAF1
rs10760132	9	123739993	C	T	0.00406567	0.0597	5.6×10-07	5.935×10-06	3.91×10-08	chr9:123739993-123914306	C5, CNTRL
rs4938573	11	118741842	C	T	-0.00409297	-0.1221	5.9×10-06	1.394×10-13	4.76×10-13	chr11:118482565-118746433	DDX6, MIR6716, PHLDB1, TREH
rs55962409	16	11799367	C	A	0.00697332	0.0789	2.2×10-16	3.648×10-06	1.24×10-16	chr16:11760186-11884499	SNN, TXNDC11, ZC3H7A
rs575623373	22	21819370	T	C	-0.00889886	-0.1212	9.6×10-11	2.067×10-06	8.38×10-13	chr22:21798351-21819370	HIC2
rs4820091	22	21940189	T	G	-0.0106693	-0.0912	1.6×10-21	2.567×10-08	1.22×10-26	chr22:21910280-21999229	CCDC116, SDF2L1, UBE2L3, YDJC
Men
rs7512646*	1	154420402	G	C	-0.00532992	0.0646	1.4×10-06	8.782×10-07	6.61×10-10	chr1:154395212-154428283	IL6R
rs150494819	1	161555170	C	T	-0.00803092	-0.1131	1.8×10-06	9.036×10-07	1.21×10-09	chr1:161390516-161671306	FCGR2A, FCGR2B, FCGR2C, FCGR3A, FCGR3B, HSPA6, HSPA7, RPL31P11
rs6742215	2	65690496	A	G	0.00615125	0.0741	5.8×10-07	9.699×10-09	6.12×10-13	chr2:65556324-65716263	SPRED2
rs11545482	2	70315987	C	T	-0.0191933	-0.3033	1.1×10-06	7.218×10-07	2.56×10-10	chr2:70271143-70323994	PCBP1, PCBP1-AS1
rs2454429	3	12620720	G	A	-0.00600867	-0.0663	4.7×10-08	2.472×10-06	6.63×10-11	chr3:12481203-12779409	C3orf83, MKRN2, RAF1, TMEM40, TSEN2
rs9871160	3	136452728	T	C	-0.00941229	-0.127	1.6×10-10	7.480×10-09	2.68×10-14	chr3:135982417-136668412	NCK1, NCK1-AS1, PCCB, SLC35G2, STAG1
rs10866498	5	1285162	C	T	-0.00566542	-0.0711	2.4×10-07	2.458×10-06	6.37×10-10	chr5:1279790-1286516	TERT
rs2213806	6	28457818	G	A	-0.006211	0.1007	4.4×10-08	4.449×10-15	1.27×10-16	chr6:28412326-28475368	GPX6
rs10428759	6	28477682	C	T	-0.00785525	0.102	1.8×10-06	2.046×10-08	7.54×10-12	chr6:27979789-28477682	GPX6, NKAPL, PGBD1, TOB2P1, ZKSCAN3, ZKSCAN4, ZKSCAN8, ZNF165, ZNF192P1, ZSCAN9, ZSCAN12, ZSCAN12P1, ZSCAN16, ZSCAN16-AS1, ZSCAN23, ZSCAN26, ZSCAN31
rs922483	8	11351912	C	T	-0.00573576	-0.0986	1.5×10-06	6.479×10-11	9.49×10-12	chr8:11332026-11402063	BLK
rs1911715	8	81265828	G	A	-0.01147	0.0714	5.1×10-23	6.745×10-06	6.08×10-25	chr8:81095395-81329123	MIR5708
rs1930785	9	123691237	T	G	0.00535667	0.0766	1.0×10-07	2.440×10-09	3.73×10-11	chr9:123507855-123969834	C5, CNTRL, FBXW2, LOC100288842, PHF19, PSMD5, PSMD5-AS1, RAB14, TRAF1
rs933306	12	111737985	A	T	-0.0101356	0.0799	6.5×10-16	2.679×10-07	5.56×10-19	chr12:111631752-112038676	ATXN2, CUX2, FAM109A, MIR6760, SH2B3
rs4439779	16	11826841	T	C	-0.00617478	-0.0865	2.5×10-07	7.125×10-10	1.93×10-13	chr16:11760186-11841539	SNN, TXNDC11
rs575623373	22	21819370	T	C	-0.0102833	-0.1212	4.7×10-06	2.067×10-06	2.30×10-11	chr22:21798351-21840405	HIC2, PI4KAP2, TMEM191C
rs11089637	22	21979096	T	C	-0.00836356	-0.111	2.1×10-06	2.123×10-10	2.96×10-13	chr22:21910280-21999229	CCDC116, SDF2L1, UBE2L3, YDJC
Women
rs4129267	1	154426264	C	T	-0.00618668	0.0662	2.2×10-07	5.362×10-07	2.09×10-11	chr1:154395212-154518610	IL6R, SHE, TDRD10
rs7565437	2	65646966	T	C	-0.00580336	-0.0788	4.2×10-07	1.847×10-09	6.34×10-12	chr2:65642097-65707760	SPRED2
rs72836346	2	111876613	G	C	-0.0154663	-0.1554	6.1×10-11	8.545×10-08	3.83×10-17	chr2:111861838-112024305	ACOXL, BCL2L11
rs7582941	2	191728900	A	T	-0.00635838	-0.0636	1.4×10-07	6.384×10-06	1.57×10-10	chr2:191521441-191843830	GLS, NAB1, STAT1
rs895095	3	12437674	A	T	-0.00699359	0.0846	1.6×10-08	6.666×10-06	9.93×10-11	chr3:12334991-12437675	PPARG
rs9871160	3	136452728	T	C	-0.0108571	-0.127	1.7×10-10	7.480×10-09	1.03×10-16	chr3:135982417-136572215	NCK1-AS1, PCCB, SLC35G2, STAG1
rs244468*	5	142604421	A	G	-0.00541845	-0.0737	1.7×10-06	2.732×10-07	7.70×10-10	chr5:142599713-142611140	ARHGAP26
rs4921915*	8	18272466	G	A	0.00679576	0.077	1.5×10-06	7.770×10-07	3.59×10-10	chr8:18239697-18291590	NAT2
rs11994858	8	81273210	A	G	-0.0131201	0.0709	1.4×10-28	7.812×10-06	1.08×10-29	chr8:81095395-81329123	MIR5708
rs3753029	9	123631642	G	C	0.00927072	0.062	4.3×10-13	4.437×10-06	1.95×10-18	chr9:123354222-123723351	C5, FBXW2, LOC100288842, MEGF9, PHF19, PSMD5, PSMD5-AS1, TRAF1
rs917770	9	123681610	C	T	0.00567926	0.0782	6.1×10-06	4.354×10-08	1.70×10-10	chr9:123681610-123969834	C5, CNTRL, RAB14, TRAF1
rs4409785	11	95311422	T	C	0.0134222	-0.0835	1.5×10-16	8.926×10-07	2.44×10-22	chr11:95298828-95324231
rs4938573	11	118741842	C	T	-0.00647885	-0.1221	6.9×10-07	1.394×10-13	9.72×10-14	chr11:118482565-118746433	DDX6, MIR6716, PHLDB1, TREH
rs3843673	12	111746499	A	G	-0.0105217	0.0793	7.0×10-13	3.105×10-07	2.18×10-19	chr12:111631752-112038676	ATXN2, CUX2, FAM109A, MIR6760, SH2B3
rs7198151	16	11841539	A	G	-0.00618037	-0.0886	4.7×10-07	4.538×10-09	2.50×10-12	chr16:11760186-11841539	SNN, TXNDC11
rs34536443	19	10463118	G	C	0.0119443	0.44	4.8×10-06	2.177×10-20	4.53×10-21	chr19:10397230-10596988	CDC37, FDX1L, ICAM1, ICAM3, ICAM4, ICAM5, KEAP1, MIR1181, PDE4A, RAVER1, TYK2, ZGLP1
rs575623373	22	21819370	T	C	-0.00819849	-0.1212	5.8×10-06	2.067×10-06	1.98×10-08	chr22:21798351-21819370	HIC2
rs12158299	22	21979584	C	T	-0.0132828	-0.0912	5.4×10-18	1.081×10-08	4.20×10-25	chr22:21910280-21999292	CCDC116, SDF2L1, UBE2L3, YDJC
*: Novel SNP; SNP: single nucleotide polymorphism; Chr: chromosome; bp: base pair; A1:effect allele; A2:other allele; SHBGadjBMI: sex hormone-binding globulin adjusted for BMI.

## Sheet: S8
Tabel S8. Cross-trait meta-analysis between crude sex hormone-binding globulin and rheumatoid arthritis, excluding the MHC region (PCPASSOC < 5×10-8, PSHBG < 1×10-5 and PRA < 1×10-5)
SNP	Chr	bp	A1	A2	BETA		PSHBG	PRA	PCPASSOC	Genomic coordinates	Genes within clumping area
					SHBG	RA
Overall
rs7530720	1	17402795	T	C	-0.00557838	-0.0752	3.2×10-09	4.269×10-06	3.27×10-11	chr1:17303589-17429774	ATP13A2, MFAP2, PADI2, SDHB
rs2228145	1	154426970	A	C	-0.00539355	0.0663	5.6×10-10	5.374×10-07	1.18×10-11	chr1:154395212-154428283	IL6R
rs12185577	2	65659488	A	G	-0.00649684	-0.0775	1.8×10-12	3.104×10-09	2.40×10-16	chr2:65559027-65712069	SPRED2
rs12713685	2	70223101	T	C	0.0068177	-0.0642	3.0×10-12	2.797×10-06	5.84×10-16	chr2:70172466-70558994	ASPRV1, C2orf42, FAM136A, LOC100133985, PCBP1, PCBP1-AS1, PCYOX1, SNRPG, TIA1
rs11545482	2	70315987	C	T	-0.0158705	-0.3033	4.2×10-07	7.218×10-07	3.88×10-09	chr2:70271143-70323994	PCBP1, PCBP1-AS1
rs72836346	2	111876613	G	C	-0.00943871	-0.1554	3.3×10-08	8.545×10-08	1.06×10-10	chr2:111861838-112024305	ACOXL, BCL2L11
rs7570775	2	191729154	T	G	-0.00505214	-0.0626	4.0×10-08	8.635×10-06	1.51×10-09	chr2:191532789-191850099	GLS, NAB1, STAT1
rs61790846	3	136483725	G	T	-0.0109748	-0.1255	1.4×10-17	1.176×10-08	4.71×10-22	chr3:135989705-136682523	IL20RB, NCK1, NCK1-AS1, PCCB, SLC35G2, STAG1
rs28810763	6	33452165	A	G	0.00506129	0.1225	5.6×10-07	2.506×10-14	2.61×10-14	chr6:33452165-33452180
rs112538398	6	33508531	G	A	0.00624954	-0.1709	4.6×10-08	4.339×10-25	7.81×10-26	chr6:33453111-33604606	BAK1, GGNBP1, ITPR3, LINC00336
rs113243085	6	33516949	G	T	0.0112276	-0.5977	3.0×10-09	9.870×10-103	1.34×10-108	chr6:33453539-33709292	BAK1, GGNBP1, IP6K3, ITPR3, LINC00336, UQCC2
rs11994858	8	81273210	A	G	-0.0124457	0.0709	5.3×10-40	7.812×10-06	1.31×10-42	chr8:81142630-81329123	MIR5708
rs3761847	9	123690239	G	A	0.00723355	0.074	2.3×10-16	5.437×10-09	2.37×10-19	chr9:123507855-123969834	C5, CNTRL, FBXW2, LOC100288842, PHF19, PSMD5, PSMD5-AS1, RAB14, TRAF1
rs12761779	10	63782043	C	G	-0.00649426	-0.0852	9.2×10-12	3.231×10-08	6.67×10-15	chr10:63779871-63813790	ARID5B
rs12300570	12	56539598	T	C	0.00544704	-0.0703	1.0×10-07	4.509×10-06	1.52×10-10	chr12:56368078-56609885	ERBB3, ESYT1, IKZF4, MYL6, MYL6B, PA2G4, RAB5B, RNF41, RPL41, RPS26, SMARCC2, SUOX, ZC3H10
rs55962409	16	11799367	C	A	0.00802946	0.0789	2.3×10-17	3.648×10-06	1.99×10-18	chr16:11764608-11884499	SNN, TXNDC11, ZC3H7A
rs11085727	19	10466123	C	T	0.00520216	0.1034	2.0×10-06	6.010×10-12	6.91×10-12	chr19:10408439-10599685	CDC37, FDX1L, ICAM3, KEAP1, MIR1181, PDE4A, RAVER1, TYK2, ZGLP1
rs1529745	19	19517325	C	G	-0.00699806	-0.0815	7.9×10-10	2.651×10-06	3.42×10-11	chr19:19331847-19725456	CILP2, GATAD2A, HAPLN4, MAU2, NCAN, NDUFA13, PBX4, SUGP1, TM6SF2, TSSK6, YJEFN3
rs575623373	22	21819370	T	C	-0.0094873	-0.1212	6.6×10-10	2.067×10-06	1.61×10-12	chr22:21798351-21819370	HIC2
rs181361	22	21929566	A	T	-0.0118129	-0.0944	1.0×10-17	9.671×10-09	4.59×10-23	chr22:21911220-21999229	CCDC116, SDF2L1, UBE2L3, YDJC
Men
rs9435676	1	17369688	C	T	-0.00578615	-0.07	1.3×10-06	4.570×10-06	7.36×10-10	chr1:17303589-17429774	ATP13A2, MFAP2, PADI2, SDHB
rs9427401	1	161492175	C	G	-0.00870254	-0.1101	2.5×10-06	1.108×10-07	1.92×10-10	chr1:161390516-161671306	FCGR2A, FCGR2B, FCGR2C, FCGR3A, FCGR3B, HSPA6, HSPA7, RPL31P11
rs6742215	2	65690496	A	G	0.00630103	0.0741	1.5×10-06	9.699×10-09	1.11×10-12	chr2:65556324-65716263	SPRED2
rs11545482	2	70315987	C	T	-0.0251606	-0.3033	4.4×10-09	7.218×10-07	1.09×10-13	chr2:70271143-70693895	C2orf42, FAM136A, LOC100133985, PCBP1, PCBP1-AS1, PCYOX1, SNRPG, TGFA, TIA1
rs9871160	3	136452728	T	C	-0.0093658	-0.127	1.1×10-09	7.480×10-09	1.51×10-13	chr3:135982417-136493476	PCCB, STAG1
rs2213806	6	28457818	G	A	-0.00558623	0.1007	2.5×10-06	4.449×10-15	6.75×10-15	chr6:28412326-28475368	GPX6
rs112538398	6	33508531	G	A	0.00765039	-0.1709	1.1×10-06	4.339×10-25	2.97×10-25	chr6:33453111-33604606	BAK1, GGNBP1, ITPR3, LINC00336
rs113243085	6	33516949	G	T	0.0131641	-0.5977	1.7×10-07	9.87×10-103	3.29×10-106	chr6:33453539-33709292	BAK1, GGNBP1, IP6K3, ITPR3, LINC00336, UQCC2
rs849333	7	28219812	A	G	-0.00868219	-0.063	6.2×10-12	2.776×10-06	8.07×10-16	chr7:28138193-28259233	JAZF1, JAZF1-AS1
rs11994858	8	81273210	A	G	-0.0114328	0.0709	1.2×10-19	7.812×10-06	4.47×10-23	chr8:81095395-81329123	MIR5708
rs3761847	9	123690239	G	A	0.00645525	0.074	9.6×10-09	5.437×10-09	5.06×10-13	chr9:123516572-123969834	C5, CNTRL, FBXW2, LOC100288842, PHF19, PSMD5, PSMD5-AS1, RAB14, TRAF1
rs12300570	12	56539598	T	C	0.00676427	-0.0703	7.3×10-07	4.509×10-06	4.36×10-11	chr12:56368078-56609885	ERBB3, ESYT1, IKZF4, MYL6, MYL6B, PA2G4, RAB5B, RNF41, RPL41, RPS26, SMARCC2, SUOX, ZC3H10
rs3843673	12	111746499	A	G	-0.00994977	0.0793	4.1×10-13	3.105×10-07	2.51×10-17	chr12:111631752-112038676	ATXN2, CUX2, FAM109A, MIR6760, SH2B3
rs4439779	16	11826841	T	C	-0.00686917	-0.0865	1.4×10-07	7.125×10-10	1.50×10-14	chr16:11760186-11841539	SNN, TXNDC11
rs11089637	22	21979096	T	C	-0.00856687	-0.111	1.7×10-06	2.123×10-10	4.69×10-13	chr22:21910280-21999229	CCDC116, SDF2L1, UBE2L3, YDJC
Women
rs12133641	1	154428283	A	G	-0.00772691	0.0663	7.7×10-08	5.599×10-07	4.47×10-13	chr1:154395212-154518610	IL6R, SHE, TDRD10
rs7565437	2	65646966	T	C	-0.00627592	-0.0788	6.5×10-06	1.847×10-09	1.49×10-11	chr2:65557163-65707760	SPRED2
rs6546564	2	70233392	C	T	0.00691853	-0.0643	9.6×10-06	3.889×10-06	1.58×10-10	chr2:70196019-70558994	C2orf42, FAM136A, LOC100133985, PCBP1, PCBP1-AS1, PCYOX1, SNRPG, TIA1
rs72836346	2	111876613	G	C	-0.0130554	-0.1554	1.4×10-06	8.545×10-08	5.62×10-12	chr2:111861838-112024305	ACOXL, BCL2L11
rs9871160	3	136452728	T	C	-0.0125602	-0.127	5.5×10-10	7.480×10-09	1.54×10-17	chr3:135982417-136493476	PCCB, STAG1
rs917770	9	123681610	C	T	0.0066534	0.0782	4.5×10-06	4.354×10-08	3.83×10-11	chr9:123681610-123969834	C5, CNTRL, RAB14, TRAF1
rs174544	11	61567753	C	A	0.0136994	0.0665	3.7×10-20	1.678×10-06	3.44×10-26	chr11:61543499-61659296	FADS1, FADS2, FADS3, FEN1, MIR611, MIR1908, MIR6746, MYRF, TMEM258
rs4409785	11	95311422	T	C	0.0134857	-0.0835	2.4×10-13	8.926×10-07	4.54×10-19	chr11:95298828-95324231
rs3843673	12	111746499	A	G	-0.00989783	0.0793	6.9×10-09	3.105×10-07	3.35×10-15	chr12:111680885-112239872	ACAD10, ALDH2, ATXN2, BRAP, CUX2, FAM109A, MIR6760, MIR6761, SH2B3
rs55962409	16	11799367	C	A	0.0089395	0.0789	1.6×10-09	3.648×10-06	2.03×10-13	chr16:11760186-11884499	SNN, TXNDC11, ZC3H7A
rs2905422*	19	19460703	A	G	0.00851124	0.1037	3.0×10-06	2.001×10-07	1.16×10-10	chr19:19350103-19725456	CILP2, GATAD2A, HAPLN4, MAU2, NCAN, NDUFA13, PBX4, SUGP1, TM6SF2, TSSK6, YJEFN3
rs575623373	22	21819370	T	C	-0.0107438	-0.1212	3.1×10-07	2.067×10-06	3.20×10-10	chr22:21802961-21819370	HIC2
rs12158299	22	21979584	C	T	-0.0137585	-0.0912	1.2×10-15	1.081×10-08	1.33×10-22	chr22:21910280-21999292	CCDC116, SDF2L1, UBE2L3, YDJC
*: Novel SNP; SNP: single nucleotide polymorphism; Chr: chromosome; bp: base pair; A1:effect allele; A2:other allele; SHBGadjBMI: sex hormone-binding globulin adjusted for BMI.

## Sheet: S9
Table S9. Functional annotation of SNPs shared between sex hormone-binding globulin adjusted for BMI and rheumatoid arthritis identified from the cross-trait meta-analysis, excluding the MHC region.
SNP	Location	Consequence	IMPACT	SYMBOL	Feature_type	BIOTYPE
Overall
rs2228145	1:154426970-154426970	intron_variant	MODIFIER	IL6R	Transcript	protein_coding
rs2228145	1:154426970-154426970	missense_variant	MODERATE	IL6R	Transcript	protein_coding
rs2228145	1:154426970-154426970	downstream_gene_variant	MODIFIER	IL6R	Transcript	protein_coding
rs2228145	1:154426970-154426970	non_coding_transcript_exon_variant	MODIFIER	IL6R	Transcript	retained_intron
rs2228145	1:154426970-154426970	non_coding_transcript_exon_variant	MODIFIER	IL6R	Transcript	processed_transcript
rs4938573	11:118741842-118741842	intergenic_variant	MODIFIER	-	-	-
rs55962409	16:11799367-11799367	intron_variant	MODIFIER	TXNDC11	Transcript	protein_coding
rs55962409	16:11799367-11799367	intron_variant,NMD_transcript_variant	MODIFIER	TXNDC11	Transcript	nonsense_mediated_decay
rs55962409	16:11799367-11799367	intron_variant,non_coding_transcript_variant	MODIFIER	TXNDC11	Transcript	processed_transcript
rs6742215	2:65690496-65690496	intron_variant,non_coding_transcript_variant	MODIFIER	AC074391.1	Transcript	lincRNA
rs12713685	2:70223101-70223101	downstream_gene_variant	MODIFIER	PCBP1-AS1	Transcript	antisense
rs12713685	2:70223101-70223101	intron_variant,non_coding_transcript_variant	MODIFIER	PCBP1-AS1	Transcript	antisense
rs72836349	2:111891795-111891795	intron_variant	MODIFIER	BCL2L11	Transcript	protein_coding
rs72836349	2:111891795-111891795	intron_variant,NMD_transcript_variant	MODIFIER	BCL2L11	Transcript	nonsense_mediated_decay
rs72836349	2:111891795-111891795	regulatory_region_variant	MODIFIER	-	RegulatoryFeature	CTCF_binding_site
rs72836349	2:111891795-111891795	regulatory_region_variant	MODIFIER	-	RegulatoryFeature	promoter_flanking_region
rs7570775	2:191729154-191729154	intergenic_variant	MODIFIER	-	-	-
rs575623373	22:21819370-21819370	upstream_gene_variant	MODIFIER	TMEM191C	Transcript	retained_intron
rs575623373	22:21819370-21819370	upstream_gene_variant	MODIFIER	TMEM191C	Transcript	lincRNA
rs4820091	22:21940189-21940189	intron_variant	MODIFIER	UBE2L3	Transcript	protein_coding
rs4820091	22:21940189-21940189	intron_variant,non_coding_transcript_variant	MODIFIER	UBE2L3	Transcript	retained_intron
rs4820091	22:21940189-21940189	regulatory_region_variant	MODIFIER	-	RegulatoryFeature	enhancer
rs895095	3:12437674-12437674	intron_variant	MODIFIER	PPARG	Transcript	protein_coding
rs895095	3:12437674-12437674	intron_variant,NMD_transcript_variant	MODIFIER	PPARG	Transcript	nonsense_mediated_decay
rs895095	3:12437674-12437674	intron_variant,non_coding_transcript_variant	MODIFIER	PPARG	Transcript	retained_intron
rs9871160	3:136452728-136452728	intron_variant	MODIFIER	STAG1	Transcript	protein_coding
rs9871160	3:136452728-136452728	downstream_gene_variant	MODIFIER	RP11-102M11.1	Transcript	processed_pseudogene
rs9871160	3:136452728-136452728	intron_variant,NMD_transcript_variant	MODIFIER	STAG1	Transcript	nonsense_mediated_decay
rs2102397	4:48656326-48656326	intron_variant	MODIFIER	FRYL	Transcript	protein_coding
rs2102397	4:48656326-48656326	upstream_gene_variant	MODIFIER	FRYL	Transcript	retained_intron
rs2102397	4:48656326-48656326	intron_variant,non_coding_transcript_variant	MODIFIER	FRYL	Transcript	processed_transcript
rs2102397	4:48656326-48656326	regulatory_region_variant	MODIFIER	-	RegulatoryFeature	promoter_flanking_region
rs28810763	6:33452165-33452165	intergenic_variant	MODIFIER	-	-	-
rs113243085	6:33516949-33516949	regulatory_region_variant	MODIFIER	-	RegulatoryFeature	promoter_flanking_region
rs113243085	6:33516949-33516949	intergenic_variant	MODIFIER	-	-	-
rs10951192	7:28161033-28161033	intron_variant	MODIFIER	JAZF1	Transcript	protein_coding
rs10951192	7:28161033-28161033	upstream_gene_variant	MODIFIER	RNU6-979P	Transcript	snRNA
rs10951192	7:28161033-28161033	intron_variant,NMD_transcript_variant	MODIFIER	JAZF1	Transcript	nonsense_mediated_decay
rs11994858	8:81273210-81273210	intergenic_variant	MODIFIER	-	-	-
rs917770	9:123681610-123681610	intron_variant	MODIFIER	TRAF1	Transcript	protein_coding
rs917770	9:123681610-123681610	upstream_gene_variant	MODIFIER	TRAF1	Transcript	protein_coding
rs917770	9:123681610-123681610	regulatory_region_variant	MODIFIER	-	RegulatoryFeature	promoter
rs10760132	9:123739993-123739993	intron_variant	MODIFIER	C5	Transcript	protein_coding
rs10760132	9:123739993-123739993	downstream_gene_variant	MODIFIER	C5	Transcript	processed_transcript
Men
rs7512646	1:154420402-154420402	intron_variant	MODIFIER	IL6R	Transcript	protein_coding
rs7512646	1:154420402-154420402	intron_variant,non_coding_transcript_variant	MODIFIER	IL6R	Transcript	processed_transcript
rs150494819	1:161555170-161555170	intron_variant	MODIFIER	FCGR2B	Transcript	protein_coding
rs150494819	1:161555170-161555170	intron_variant,non_coding_transcript_variant	MODIFIER	FCGR2C	Transcript	processed_transcript
rs150494819	1:161555170-161555170	intron_variant	MODIFIER	FCGR2C	Transcript	polymorphic_pseudogene
rs150494819	1:161555170-161555170	intron_variant,non_coding_transcript_variant	MODIFIER	FCGR2C	Transcript	retained_intron
rs150494819	1:161555170-161555170	intron_variant,non_coding_transcript_variant	MODIFIER	RP11-25K21.6	Transcript	processed_transcript
rs150494819	1:161555170-161555170	intron_variant	MODIFIER	FCGR3A	Transcript	protein_coding
rs933306	12:111737985-111737985	intron_variant	MODIFIER	CUX2	Transcript	protein_coding
rs933306	12:111737985-111737985	downstream_gene_variant	MODIFIER	CUX2	Transcript	protein_coding
rs933306	12:111737985-111737985	upstream_gene_variant	MODIFIER	AC002979.1	Transcript	miRNA
rs4439779	16:11826841-11826841	intron_variant	MODIFIER	TXNDC11	Transcript	protein_coding
rs4439779	16:11826841-11826841	intron_variant,NMD_transcript_variant	MODIFIER	TXNDC11	Transcript	nonsense_mediated_decay
rs4439779	16:11826841-11826841	intron_variant,non_coding_transcript_variant	MODIFIER	TXNDC11	Transcript	processed_transcript
rs4439779	16:11826841-11826841	regulatory_region_variant	MODIFIER	-	RegulatoryFeature	open_chromatin_region
rs6742215	2:65690496-65690496	intron_variant,non_coding_transcript_variant	MODIFIER	AC074391.1	Transcript	lincRNA
rs11545482	2:70315987-70315987	3_prime_UTR_variant	MODIFIER	PCBP1	Transcript	protein_coding
rs11545482	2:70315987-70315987	upstream_gene_variant	MODIFIER	PCBP1-AS1	Transcript	antisense
rs11545482	2:70315987-70315987	upstream_gene_variant	MODIFIER	AC016700.2	Transcript	lincRNA
rs11545482	2:70315987-70315987	regulatory_region_variant	MODIFIER	-	RegulatoryFeature	promoter
rs575623373	22:21819370-21819370	upstream_gene_variant	MODIFIER	TMEM191C	Transcript	retained_intron
rs575623373	22:21819370-21819370	upstream_gene_variant	MODIFIER	TMEM191C	Transcript	lincRNA
rs11089637	22:21979096-21979096	downstream_gene_variant	MODIFIER	YDJC	Transcript	protein_coding
rs11089637	22:21979096-21979096	downstream_gene_variant	MODIFIER	UBE2L3	Transcript	protein_coding
rs11089637	22:21979096-21979096	downstream_gene_variant	MODIFIER	YDJC	Transcript	nonsense_mediated_decay
rs11089637	22:21979096-21979096	downstream_gene_variant	MODIFIER	YDJC	Transcript	retained_intron
rs11089637	22:21979096-21979096	downstream_gene_variant	MODIFIER	UBE2L3	Transcript	retained_intron
rs2454429	3:12620720-12620720	intron_variant	MODIFIER	MKRN2	Transcript	protein_coding
rs2454429	3:12620720-12620720	downstream_gene_variant	MODIFIER	RAF1	Transcript	protein_coding
rs9871160	3:136452728-136452728	intron_variant	MODIFIER	STAG1	Transcript	protein_coding
rs9871160	3:136452728-136452728	downstream_gene_variant	MODIFIER	RP11-102M11.1	Transcript	processed_pseudogene
rs9871160	3:136452728-136452728	intron_variant,NMD_transcript_variant	MODIFIER	STAG1	Transcript	nonsense_mediated_decay
rs10866498	5:1285162-1285162	intron_variant	MODIFIER	TERT	Transcript	protein_coding
rs10866498	5:1285162-1285162	intron_variant,NMD_transcript_variant	MODIFIER	TERT	Transcript	nonsense_mediated_decay
rs10866498	5:1285162-1285162	upstream_gene_variant	MODIFIER	TERT	Transcript	retained_intron
rs10866498	5:1285162-1285162	regulatory_region_variant	MODIFIER	-	RegulatoryFeature	open_chromatin_region
rs2213806	6:28457818-28457818	intergenic_variant	MODIFIER	-	-	-
rs10428759	6:28477682-28477682	intron_variant	MODIFIER	GPX6	Transcript	protein_coding
rs10428759	6:28477682-28477682	intron_variant,non_coding_transcript_variant	MODIFIER	GPX6	Transcript	processed_transcript
rs922483	8:11351912-11351912	5_prime_UTR_variant	MODIFIER	BLK	Transcript	protein_coding
rs922483	8:11351912-11351912	non_coding_transcript_exon_variant	MODIFIER	BLK	Transcript	processed_transcript
rs922483	8:11351912-11351912	regulatory_region_variant	MODIFIER	-	RegulatoryFeature	promoter
rs1911715	8:81265828-81265828	downstream_gene_variant	MODIFIER	RP11-775E10.1	Transcript	processed_pseudogene
rs1930785	9:123691237-123691237	upstream_gene_variant	MODIFIER	TRAF1	Transcript	protein_coding
rs1930785	9:123691237-123691237	intron_variant	MODIFIER	TRAF1	Transcript	protein_coding
rs1930785	9:123691237-123691237	regulatory_region_variant	MODIFIER	-	RegulatoryFeature	promoter
Women
rs4129267	1:154426264-154426264	intron_variant	MODIFIER	IL6R	Transcript	protein_coding
rs4129267	1:154426264-154426264	downstream_gene_variant	MODIFIER	IL6R	Transcript	protein_coding
rs4129267	1:154426264-154426264	upstream_gene_variant	MODIFIER	IL6R	Transcript	retained_intron
rs4129267	1:154426264-154426264	intron_variant,non_coding_transcript_variant	MODIFIER	IL6R	Transcript	processed_transcript
rs4409785	11:95311422-95311422	regulatory_region_variant	MODIFIER	-	RegulatoryFeature	promoter_flanking_region
rs4409785	11:95311422-95311422	regulatory_region_variant	MODIFIER	-	RegulatoryFeature	CTCF_binding_site
rs4409785	11:95311422-95311422	TF_binding_site_variant	MODIFIER	-	MotifFeature	-
rs4409785	11:95311422-95311422	intergenic_variant	MODIFIER	-	-	-
rs4938573	11:118741842-118741842	intergenic_variant	MODIFIER	-	-	-
rs3843673	12:111746499-111746499	intron_variant	MODIFIER	CUX2	Transcript	protein_coding
rs7198151	16:11841539-11841539	upstream_gene_variant	MODIFIER	TXNDC11	Transcript	protein_coding
rs7198151	16:11841539-11841539	downstream_gene_variant	MODIFIER	ZC3H7A	Transcript	protein_coding
rs7198151	16:11841539-11841539	downstream_gene_variant	MODIFIER	ZC3H7A	Transcript	retained_intron
rs7198151	16:11841539-11841539	downstream_gene_variant	MODIFIER	ZC3H7A	Transcript	nonsense_mediated_decay
rs7198151	16:11841539-11841539	downstream_gene_variant	MODIFIER	RP11-490O6.2	Transcript	antisense
rs7198151	16:11841539-11841539	upstream_gene_variant	MODIFIER	TXNDC11	Transcript	processed_transcript
rs34536443	19:10463118-10463118	missense_variant	MODERATE	TYK2	Transcript	protein_coding
rs34536443	19:10463118-10463118	upstream_gene_variant	MODIFIER	TYK2	Transcript	retained_intron
rs34536443	19:10463118-10463118	3_prime_UTR_variant,NMD_transcript_variant	MODIFIER	TYK2	Transcript	nonsense_mediated_decay
rs34536443	19:10463118-10463118	downstream_gene_variant	MODIFIER	TYK2	Transcript	protein_coding
rs34536443	19:10463118-10463118	downstream_gene_variant	MODIFIER	TYK2	Transcript	retained_intron
rs34536443	19:10463118-10463118	intron_variant,non_coding_transcript_variant	MODIFIER	TYK2	Transcript	processed_transcript
rs34536443	19:10463118-10463118	intron_variant,non_coding_transcript_variant	MODIFIER	TYK2	Transcript	retained_intron
rs34536443	19:10463118-10463118	intron_variant	MODIFIER	TYK2	Transcript	protein_coding
rs34536443	19:10463118-10463118	non_coding_transcript_exon_variant	MODIFIER	TYK2	Transcript	processed_transcript
rs34536443	19:10463118-10463118	regulatory_region_variant	MODIFIER	-	RegulatoryFeature	promoter
rs7565437	2:65646966-65646966	intron_variant	MODIFIER	SPRED2	Transcript	protein_coding
rs72836346	2:111876613-111876613	upstream_gene_variant	MODIFIER	BCL2L11	Transcript	protein_coding
rs72836346	2:111876613-111876613	upstream_gene_variant	MODIFIER	BCL2L11	Transcript	nonsense_mediated_decay
rs72836346	2:111876613-111876613	upstream_gene_variant	MODIFIER	AC096670.3	Transcript	antisense
rs72836346	2:111876613-111876613	downstream_gene_variant	MODIFIER	ACOXL	Transcript	protein_coding
rs72836346	2:111876613-111876613	regulatory_region_variant	MODIFIER	-	RegulatoryFeature	promoter
rs7582941	2:191728900-191728900	intergenic_variant	MODIFIER	-	-	-
rs575623373	22:21819370-21819370	upstream_gene_variant	MODIFIER	TMEM191C	Transcript	retained_intron
rs575623373	22:21819370-21819370	upstream_gene_variant	MODIFIER	TMEM191C	Transcript	lincRNA
rs12158299	22:21979584-21979584	downstream_gene_variant	MODIFIER	YDJC	Transcript	protein_coding
rs12158299	22:21979584-21979584	downstream_gene_variant	MODIFIER	UBE2L3	Transcript	protein_coding
rs12158299	22:21979584-21979584	downstream_gene_variant	MODIFIER	YDJC	Transcript	nonsense_mediated_decay
rs12158299	22:21979584-21979584	downstream_gene_variant	MODIFIER	YDJC	Transcript	retained_intron
rs12158299	22:21979584-21979584	downstream_gene_variant	MODIFIER	UBE2L3	Transcript	retained_intron
rs895095	3:12437674-12437674	intron_variant	MODIFIER	PPARG	Transcript	protein_coding
rs895095	3:12437674-12437674	intron_variant,NMD_transcript_variant	MODIFIER	PPARG	Transcript	nonsense_mediated_decay
rs895095	3:12437674-12437674	intron_variant,non_coding_transcript_variant	MODIFIER	PPARG	Transcript	retained_intron
rs9871160	3:136452728-136452728	intron_variant	MODIFIER	STAG1	Transcript	protein_coding
rs9871160	3:136452728-136452728	downstream_gene_variant	MODIFIER	RP11-102M11.1	Transcript	processed_pseudogene
rs9871160	3:136452728-136452728	intron_variant,NMD_transcript_variant	MODIFIER	STAG1	Transcript	nonsense_mediated_decay
rs244468	5:142604421-142604421	3_prime_UTR_variant	MODIFIER	ARHGAP26	Transcript	protein_coding
rs244468	5:142604421-142604421	downstream_gene_variant	MODIFIER	ARHGAP26	Transcript	protein_coding
rs244468	5:142604421-142604421	downstream_gene_variant	MODIFIER	ARHGAP26	Transcript	nonsense_mediated_decay
rs244468	5:142604421-142604421	non_coding_transcript_exon_variant	MODIFIER	ARHGAP26	Transcript	processed_transcript
rs4921915	8:18272466-18272466	intergenic_variant	MODIFIER	-	-	-
rs11994858	8:81273210-81273210	intergenic_variant	MODIFIER	-	-	-
rs3753029	9:123631642-123631642	downstream_gene_variant	MODIFIER	PHF19	Transcript	protein_coding
rs3753029	9:123631642-123631642	intron_variant	MODIFIER	PHF19	Transcript	protein_coding
rs3753029	9:123631642-123631642	upstream_gene_variant	MODIFIER	PHF19	Transcript	protein_coding
rs3753029	9:123631642-123631642	upstream_gene_variant	MODIFIER	PHF19	Transcript	retained_intron
rs3753029	9:123631642-123631642	upstream_gene_variant	MODIFIER	PHF19	Transcript	processed_transcript
rs3753029	9:123631642-123631642	regulatory_region_variant	MODIFIER	-	RegulatoryFeature	promoter
rs917770	9:123681610-123681610	intron_variant	MODIFIER	TRAF1	Transcript	protein_coding
rs917770	9:123681610-123681610	upstream_gene_variant	MODIFIER	TRAF1	Transcript	protein_coding
rs917770	9:123681610-123681610	regulatory_region_variant	MODIFIER	-	RegulatoryFeature	promoter

## Sheet: S10
Table S10. Functional annotation of SNPs shared between crude sex hormone-binding globulin and rheumatoid arthritis identified from the cross-trait meta-analysis, excluding the MHC region.
SNP	Location	Consequence	IMPACT	SYMBOL	Feature_type	BIOTYPE
Overall
rs7530720	1:17402795-17402795	downstream_gene_variant	MODIFIER	PADI2	Transcript	protein_coding
rs7530720	1:17402795-17402795	intron_variant	MODIFIER	PADI2	Transcript	protein_coding
rs7530720	1:17402795-17402795	intron_variant,non_coding_transcript_variant	MODIFIER	PADI2	Transcript	processed_transcript
rs7530720	1:17402795-17402795	upstream_gene_variant	MODIFIER	PADI2	Transcript	processed_transcript
rs7530720	1:17402795-17402795	regulatory_region_variant	MODIFIER	-	RegulatoryFeature	CTCF_binding_site
rs2228145	1:154426970-154426970	intron_variant	MODIFIER	IL6R	Transcript	protein_coding
rs2228145	1:154426970-154426970	missense_variant	MODERATE	IL6R	Transcript	protein_coding
rs2228145	1:154426970-154426970	downstream_gene_variant	MODIFIER	IL6R	Transcript	protein_coding
rs2228145	1:154426970-154426970	non_coding_transcript_exon_variant	MODIFIER	IL6R	Transcript	retained_intron
rs2228145	1:154426970-154426970	non_coding_transcript_exon_variant	MODIFIER	IL6R	Transcript	processed_transcript
rs12761779	10:63782043-63782043	intron_variant	MODIFIER	ARID5B	Transcript	protein_coding
rs12300570	12:56539598-56539598	downstream_gene_variant	MODIFIER	ESYT1	Transcript	protein_coding
rs12300570	12:56539598-56539598	downstream_gene_variant	MODIFIER	ESYT1	Transcript	retained_intron
rs12300570	12:56539598-56539598	downstream_gene_variant	MODIFIER	RP11-603J24.14	Transcript	antisense
rs12300570	12:56539598-56539598	downstream_gene_variant	MODIFIER	ESYT1	Transcript	processed_transcript
rs55962409	16:11799367-11799367	intron_variant	MODIFIER	TXNDC11	Transcript	protein_coding
rs55962409	16:11799367-11799367	intron_variant,NMD_transcript_variant	MODIFIER	TXNDC11	Transcript	nonsense_mediated_decay
rs55962409	16:11799367-11799367	intron_variant,non_coding_transcript_variant	MODIFIER	TXNDC11	Transcript	processed_transcript
rs11085727	19:10466123-10466123	intron_variant	MODIFIER	TYK2	Transcript	protein_coding
rs11085727	19:10466123-10466123	upstream_gene_variant	MODIFIER	TYK2	Transcript	retained_intron
rs11085727	19:10466123-10466123	upstream_gene_variant	MODIFIER	TYK2	Transcript	protein_coding
rs11085727	19:10466123-10466123	upstream_gene_variant	MODIFIER	TYK2	Transcript	nonsense_mediated_decay
rs11085727	19:10466123-10466123	downstream_gene_variant	MODIFIER	TYK2	Transcript	protein_coding
rs11085727	19:10466123-10466123	intron_variant,non_coding_transcript_variant	MODIFIER	TYK2	Transcript	retained_intron
rs11085727	19:10466123-10466123	upstream_gene_variant	MODIFIER	TYK2	Transcript	processed_transcript
rs11085727	19:10466123-10466123	downstream_gene_variant	MODIFIER	TYK2	Transcript	nonsense_mediated_decay
rs1529745	19:19517325-19517325	intron_variant	MODIFIER	GATAD2A	Transcript	protein_coding
rs1529745	19:19517325-19517325	intron_variant,non_coding_transcript_variant	MODIFIER	GATAD2A	Transcript	processed_transcript
rs1529745	19:19517325-19517325	upstream_gene_variant	MODIFIER	CTB-184G21.3	Transcript	antisense
rs1529745	19:19517325-19517325	intron_variant,NMD_transcript_variant	MODIFIER	GATAD2A	Transcript	nonsense_mediated_decay
rs1529745	19:19517325-19517325	regulatory_region_variant	MODIFIER	-	RegulatoryFeature	promoter
rs12185577	2:65659488-65659488	upstream_gene_variant	MODIFIER	SPRED2	Transcript	protein_coding
rs12185577	2:65659488-65659488	upstream_gene_variant	MODIFIER	AC074391.1	Transcript	lincRNA
rs12185577	2:65659488-65659488	intron_variant	MODIFIER	SPRED2	Transcript	protein_coding
rs12185577	2:65659488-65659488	regulatory_region_variant	MODIFIER	-	RegulatoryFeature	promoter
rs12713685	2:70223101-70223101	downstream_gene_variant	MODIFIER	PCBP1-AS1	Transcript	antisense
rs12713685	2:70223101-70223101	intron_variant,non_coding_transcript_variant	MODIFIER	PCBP1-AS1	Transcript	antisense
rs11545482	2:70315987-70315987	3_prime_UTR_variant	MODIFIER	PCBP1	Transcript	protein_coding
rs11545482	2:70315987-70315987	upstream_gene_variant	MODIFIER	PCBP1-AS1	Transcript	antisense
rs11545482	2:70315987-70315987	upstream_gene_variant	MODIFIER	AC016700.2	Transcript	lincRNA
rs11545482	2:70315987-70315987	regulatory_region_variant	MODIFIER	-	RegulatoryFeature	promoter
rs72836346	2:111876613-111876613	upstream_gene_variant	MODIFIER	BCL2L11	Transcript	protein_coding
rs72836346	2:111876613-111876613	upstream_gene_variant	MODIFIER	BCL2L11	Transcript	nonsense_mediated_decay
rs72836346	2:111876613-111876613	upstream_gene_variant	MODIFIER	AC096670.3	Transcript	antisense
rs72836346	2:111876613-111876613	downstream_gene_variant	MODIFIER	ACOXL	Transcript	protein_coding
rs72836346	2:111876613-111876613	regulatory_region_variant	MODIFIER	-	RegulatoryFeature	promoter
rs7570775	2:191729154-191729154	intergenic_variant	MODIFIER	-	-	-
rs575623373	22:21819370-21819370	upstream_gene_variant	MODIFIER	TMEM191C	Transcript	retained_intron
rs575623373	22:21819370-21819370	upstream_gene_variant	MODIFIER	TMEM191C	Transcript	lincRNA
rs181361	22:21929566-21929566	intron_variant	MODIFIER	UBE2L3	Transcript	protein_coding
rs181361	22:21929566-21929566	intron_variant,non_coding_transcript_variant	MODIFIER	UBE2L3	Transcript	retained_intron
rs61790846	3:136483725-136483725	intergenic_variant	MODIFIER	-	-	-
rs28810763	6:33452165-33452165	intergenic_variant	MODIFIER	-	-	-
rs112538398	6:33508531-33508531	non_coding_transcript_exon_variant	MODIFIER	RN7SL26P	Transcript	misc_RNA
rs113243085	6:33516949-33516949	regulatory_region_variant	MODIFIER	-	RegulatoryFeature	promoter_flanking_region
rs113243085	6:33516949-33516949	intergenic_variant	MODIFIER	-	-	-
rs11994858	8:81273210-81273210	intergenic_variant	MODIFIER	-	-	-
rs3761847	9:123690239-123690239	5_prime_UTR_variant	MODIFIER	TRAF1	Transcript	protein_coding
rs3761847	9:123690239-123690239	intron_variant	MODIFIER	TRAF1	Transcript	protein_coding
rs3761847	9:123690239-123690239	regulatory_region_variant	MODIFIER	-	RegulatoryFeature	promoter
Men
rs9435676	1:17369688-17369688	intron_variant	MODIFIER	SDHB	Transcript	protein_coding
rs9435676	1:17369688-17369688	intron_variant,non_coding_transcript_variant	MODIFIER	SDHB	Transcript	processed_transcript
rs9427401	1:161492175-161492175	downstream_gene_variant	MODIFIER	FCGR2A	Transcript	protein_coding
rs9427401	1:161492175-161492175	upstream_gene_variant	MODIFIER	HSPA6	Transcript	protein_coding
rs9427401	1:161492175-161492175	downstream_gene_variant	MODIFIER	FCGR2A	Transcript	processed_transcript
rs9427401	1:161492175-161492175	intron_variant,NMD_transcript_variant	MODIFIER	FCGR2A	Transcript	nonsense_mediated_decay
rs9427401	1:161492175-161492175	downstream_gene_variant	MODIFIER	FCGR2A	Transcript	nonsense_mediated_decay
rs9427401	1:161492175-161492175	intron_variant,non_coding_transcript_variant	MODIFIER	FCGR2A	Transcript	processed_transcript
rs9427401	1:161492175-161492175	intron_variant,non_coding_transcript_variant	MODIFIER	RP11-25K21.6	Transcript	processed_transcript
rs12300570	12:56539598-56539598	downstream_gene_variant	MODIFIER	ESYT1	Transcript	protein_coding
rs12300570	12:56539598-56539598	downstream_gene_variant	MODIFIER	ESYT1	Transcript	retained_intron
rs12300570	12:56539598-56539598	downstream_gene_variant	MODIFIER	RP11-603J24.14	Transcript	antisense
rs12300570	12:56539598-56539598	downstream_gene_variant	MODIFIER	ESYT1	Transcript	processed_transcript
rs3843673	12:111746499-111746499	intron_variant	MODIFIER	CUX2	Transcript	protein_coding
rs4439779	16:11826841-11826841	intron_variant	MODIFIER	TXNDC11	Transcript	protein_coding
rs4439779	16:11826841-11826841	intron_variant,NMD_transcript_variant	MODIFIER	TXNDC11	Transcript	nonsense_mediated_decay
rs4439779	16:11826841-11826841	intron_variant,non_coding_transcript_variant	MODIFIER	TXNDC11	Transcript	processed_transcript
rs4439779	16:11826841-11826841	regulatory_region_variant	MODIFIER	-	RegulatoryFeature	open_chromatin_region
rs6742215	2:65690496-65690496	intron_variant,non_coding_transcript_variant	MODIFIER	AC074391.1	Transcript	lincRNA
rs11545482	2:70315987-70315987	3_prime_UTR_variant	MODIFIER	PCBP1	Transcript	protein_coding
rs11545482	2:70315987-70315987	upstream_gene_variant	MODIFIER	PCBP1-AS1	Transcript	antisense
rs11545482	2:70315987-70315987	upstream_gene_variant	MODIFIER	AC016700.2	Transcript	lincRNA
rs11545482	2:70315987-70315987	regulatory_region_variant	MODIFIER	-	RegulatoryFeature	promoter
rs11089637	22:21979096-21979096	downstream_gene_variant	MODIFIER	YDJC	Transcript	protein_coding
rs11089637	22:21979096-21979096	downstream_gene_variant	MODIFIER	UBE2L3	Transcript	protein_coding
rs11089637	22:21979096-21979096	downstream_gene_variant	MODIFIER	YDJC	Transcript	nonsense_mediated_decay
rs11089637	22:21979096-21979096	downstream_gene_variant	MODIFIER	YDJC	Transcript	retained_intron
rs11089637	22:21979096-21979096	downstream_gene_variant	MODIFIER	UBE2L3	Transcript	retained_intron
rs9871160	3:136452728-136452728	intron_variant	MODIFIER	STAG1	Transcript	protein_coding
rs9871160	3:136452728-136452728	downstream_gene_variant	MODIFIER	RP11-102M11.1	Transcript	processed_pseudogene
rs9871160	3:136452728-136452728	intron_variant,NMD_transcript_variant	MODIFIER	STAG1	Transcript	nonsense_mediated_decay
rs2213806	6:28457818-28457818	intergenic_variant	MODIFIER	-	-	-
rs112538398	6:33508531-33508531	non_coding_transcript_exon_variant	MODIFIER	RN7SL26P	Transcript	misc_RNA
rs113243085	6:33516949-33516949	regulatory_region_variant	MODIFIER	-	RegulatoryFeature	promoter_flanking_region
rs113243085	6:33516949-33516949	intergenic_variant	MODIFIER	-	-	-
rs849333	7:28219812-28219812	intron_variant	MODIFIER	JAZF1	Transcript	protein_coding
rs849333	7:28219812-28219812	upstream_gene_variant	MODIFIER	JAZF1-AS1	Transcript	antisense
rs849333	7:28219812-28219812	intron_variant,NMD_transcript_variant	MODIFIER	JAZF1	Transcript	nonsense_mediated_decay
rs849333	7:28219812-28219812	regulatory_region_variant	MODIFIER	-	RegulatoryFeature	promoter
rs11994858	8:81273210-81273210	intergenic_variant	MODIFIER	-	-	-
rs3761847	9:123690239-123690239	5_prime_UTR_variant	MODIFIER	TRAF1	Transcript	protein_coding
rs3761847	9:123690239-123690239	intron_variant	MODIFIER	TRAF1	Transcript	protein_coding
rs3761847	9:123690239-123690239	regulatory_region_variant	MODIFIER	-	RegulatoryFeature	promoter
Women
rs12133641	1:154428283-154428283	intron_variant	MODIFIER	IL6R	Transcript	protein_coding
rs12133641	1:154428283-154428283	intron_variant,non_coding_transcript_variant	MODIFIER	IL6R	Transcript	retained_intron
rs12133641	1:154428283-154428283	intron_variant,non_coding_transcript_variant	MODIFIER	IL6R	Transcript	processed_transcript
rs12133641	1:154428283-154428283	downstream_gene_variant	MODIFIER	IL6R	Transcript	protein_coding
rs174544	11:61567753-61567753	downstream_gene_variant	MODIFIER	FEN1	Transcript	protein_coding
rs174544	11:61567753-61567753	3_prime_UTR_variant	MODIFIER	FADS1	Transcript	protein_coding
rs174544	11:61567753-61567753	downstream_gene_variant	MODIFIER	FADS1	Transcript	protein_coding
rs174544	11:61567753-61567753	downstream_gene_variant	MODIFIER	FADS1	Transcript	processed_transcript
rs174544	11:61567753-61567753	intron_variant	MODIFIER	FADS2	Transcript	protein_coding
rs174544	11:61567753-61567753	regulatory_region_variant	MODIFIER	-	RegulatoryFeature	promoter_flanking_region
rs4409785	11:95311422-95311422	regulatory_region_variant	MODIFIER	-	RegulatoryFeature	promoter_flanking_region
rs4409785	11:95311422-95311422	regulatory_region_variant	MODIFIER	-	RegulatoryFeature	CTCF_binding_site
rs4409785	11:95311422-95311422	TF_binding_site_variant	MODIFIER	-	MotifFeature	-
rs4409785	11:95311422-95311422	intergenic_variant	MODIFIER	-	-	-
rs3843673	12:111746499-111746499	intron_variant	MODIFIER	CUX2	Transcript	protein_coding
rs55962409	16:11799367-11799367	intron_variant	MODIFIER	TXNDC11	Transcript	protein_coding
rs55962409	16:11799367-11799367	intron_variant,NMD_transcript_variant	MODIFIER	TXNDC11	Transcript	nonsense_mediated_decay
rs55962409	16:11799367-11799367	intron_variant,non_coding_transcript_variant	MODIFIER	TXNDC11	Transcript	processed_transcript
rs2905422	19:19460703-19460703	intron_variant	MODIFIER	MAU2	Transcript	protein_coding
rs2905422	19:19460703-19460703	intron_variant,non_coding_transcript_variant	MODIFIER	MAU2	Transcript	retained_intron
rs2905422	19:19460703-19460703	upstream_gene_variant	MODIFIER	MAU2	Transcript	retained_intron
rs2905422	19:19460703-19460703	downstream_gene_variant	MODIFIER	MAU2	Transcript	retained_intron
rs7565437	2:65646966-65646966	intron_variant	MODIFIER	SPRED2	Transcript	protein_coding
rs6546564	2:70233392-70233392	intron_variant,non_coding_transcript_variant	MODIFIER	PCBP1-AS1	Transcript	antisense
rs6546564	2:70233392-70233392	regulatory_region_variant	MODIFIER	-	RegulatoryFeature	CTCF_binding_site
rs6546564	2:70233392-70233392	regulatory_region_variant	MODIFIER	-	RegulatoryFeature	enhancer
rs72836346	2:111876613-111876613	upstream_gene_variant	MODIFIER	BCL2L11	Transcript	protein_coding
rs72836346	2:111876613-111876613	upstream_gene_variant	MODIFIER	BCL2L11	Transcript	nonsense_mediated_decay
rs72836346	2:111876613-111876613	upstream_gene_variant	MODIFIER	AC096670.3	Transcript	antisense
rs72836346	2:111876613-111876613	downstream_gene_variant	MODIFIER	ACOXL	Transcript	protein_coding
rs72836346	2:111876613-111876613	regulatory_region_variant	MODIFIER	-	RegulatoryFeature	promoter
rs575623373	22:21819370-21819370	upstream_gene_variant	MODIFIER	TMEM191C	Transcript	retained_intron
rs575623373	22:21819370-21819370	upstream_gene_variant	MODIFIER	TMEM191C	Transcript	lincRNA
rs12158299	22:21979584-21979584	downstream_gene_variant	MODIFIER	YDJC	Transcript	protein_coding
rs12158299	22:21979584-21979584	downstream_gene_variant	MODIFIER	UBE2L3	Transcript	protein_coding
rs12158299	22:21979584-21979584	downstream_gene_variant	MODIFIER	YDJC	Transcript	nonsense_mediated_decay
rs12158299	22:21979584-21979584	downstream_gene_variant	MODIFIER	YDJC	Transcript	retained_intron
rs12158299	22:21979584-21979584	downstream_gene_variant	MODIFIER	UBE2L3	Transcript	retained_intron
rs9871160	3:136452728-136452728	intron_variant	MODIFIER	STAG1	Transcript	protein_coding
rs9871160	3:136452728-136452728	downstream_gene_variant	MODIFIER	RP11-102M11.1	Transcript	processed_pseudogene
rs9871160	3:136452728-136452728	intron_variant,NMD_transcript_variant	MODIFIER	STAG1	Transcript	nonsense_mediated_decay
rs917770	9:123681610-123681610	intron_variant	MODIFIER	TRAF1	Transcript	protein_coding
rs917770	9:123681610-123681610	upstream_gene_variant	MODIFIER	TRAF1	Transcript	protein_coding
rs917770	9:123681610-123681610	regulatory_region_variant	MODIFIER	-	RegulatoryFeature	promoter

[truncated: 6 more sheets: S11, S12, S13, S14, S15, S16]
